# Supplementary material for: Updated checklist of polychaete species (Annelida) recorded from Malaysia, with remarks on the research history
Source: Biodivers Data J. 2023 Oct 19;11:e110021. doi: 10.3897/BDJ.11.e110021 (PMC10603391; doi:10.3897/BDJ.11.e110021)
Supplement: XML Treatment for Notopygos cirratus [file BDJ.11.e110021-treatment2.xml]

<!DOCTYPE tp:taxon-treatment
  PUBLIC "-//TaxonX//DTD Taxonomic Treatment Publishing DTD v0 20100105//EN" "tax-treatment-NSO.dtd">
<tp:taxon-treatment xmlns:tp="http://www.plazi.org/taxpub"><tp:treatment-meta><mixed-citation publication-type="journal"><person-group><name><surname>Razmi Shah</surname><given-names>Raz Shauqeena Batrisyea</given-names></name><name><surname>Ibrahim</surname><given-names>Yusof Shuaib</given-names></name><name><surname>Villalobos-Guerrero</surname><given-names>Tulio F.</given-names></name><name><surname>Sato</surname><given-names>Masanori</given-names></name></person-group><article-title>Updated checklist of polychaete species (<tp:taxon-name><tp:taxon-name-part taxon-name-part-type="phylum">Annelida</tp:taxon-name-part></tp:taxon-name>) recorded from Malaysia, with remarks on the research history</article-title><source>Biodivers Data J</source><day>19</day><month>10</month><year>2023</year><volume>11</volume><pub-id pub-id-type="doi">10.3897/BDJ.11.e110021</pub-id></mixed-citation></tp:treatment-meta><tp:nomenclature><tp:taxon-name>
              <object-id xmlns:xlink="http://www.w3.org/1999/xlink" content-type="arpha" xlink:type="simple">ED3FDC14-C725-54AE-BD52-0749F99CEDEA</object-id>
              <tp:taxon-name-part taxon-name-part-type="genus">Notopygos</tp:taxon-name-part>
              <tp:taxon-name-part taxon-name-part-type="species">cirratus</tp:taxon-name-part>
            </tp:taxon-name><tp:taxon-authority>Horst, 1911</tp:taxon-authority></tp:nomenclature><tp:treatment-sec sec-type="Distribution"><title>Distribution</title><p>Type locality. North Ubian Islands, Malaysia.</p><p>Distribution in Malaysia. North Ubian Islands, Malaysia.</p><p>Distribution outside Malaysia. Only from type locality (<xref ref-type="bibr" rid="B9876456">Horst 1911</xref>, <xref ref-type="bibr" rid="B9877229">Salazar-Vallejo et al. 2014</xref>).</p></tp:treatment-sec><ref-list><ref id="B9876456"><element-citation xmlns:xlink="http://www.w3.org/1999/xlink" publication-type="article" xlink:type="simple"><person-group person-group-type="author"><name name-style="western"><surname>Horst</surname><given-names>R.</given-names></name></person-group><year>1911</year><article-title>On the genus <italic><tp:taxon-name><tp:taxon-name-part taxon-name-part-type="genus" reg="Notopygos">Notopygos</tp:taxon-name-part></tp:taxon-name></italic>, with some new species from the Malay-Archipelago collected by the Siboga-Expedition</article-title><source>Notes from the Leyden Museum</source><volume>33</volume><issue>4</issue><fpage>241</fpage><lpage>247</lpage></element-citation></ref><ref id="B9877229"><element-citation xmlns:xlink="http://www.w3.org/1999/xlink" publication-type="article" xlink:type="simple"><person-group person-group-type="author"><name name-style="western"><surname>Salazar-Vallejo</surname><given-names>S. I.</given-names></name><name name-style="western"><surname>Carrera-Parra</surname><given-names>L. F.</given-names></name><name name-style="western"><surname>Muir</surname><given-names>A. I.</given-names></name><name name-style="western"><surname>de Léon-González</surname><given-names>J. A.</given-names></name><name name-style="western"><surname>Piotrowski</surname><given-names>C.</given-names></name><name name-style="western"><surname>Sato</surname><given-names>M.</given-names></name></person-group><year>2014</year><article-title>Polychaete species (<tp:taxon-name><tp:taxon-name-part taxon-name-part-type="phylum">Annelida</tp:taxon-name-part></tp:taxon-name>) described from the Philippine and China Seas</article-title><source>Zootaxa</source><volume>3842</volume><issue>1</issue><fpage>1</fpage><lpage>68</lpage><pub-id pub-id-type="doi">10.11646/zootaxa.3842.1.1</pub-id></element-citation></ref></ref-list></tp:taxon-treatment>
