# Supplementary material for: Updated checklist of polychaete species (Annelida) recorded from Malaysia, with remarks on the research history
Source: Biodivers Data J. 2023 Oct 19;11:e110021. doi: 10.3897/BDJ.11.e110021 (PMC10603391; doi:10.3897/BDJ.11.e110021)
Supplement: XML Treatment for Aphrodita sondaica [file BDJ.11.e110021-treatment4.xml]

<!DOCTYPE tp:taxon-treatment
  PUBLIC "-//TaxonX//DTD Taxonomic Treatment Publishing DTD v0 20100105//EN" "tax-treatment-NSO.dtd">
<tp:taxon-treatment xmlns:tp="http://www.plazi.org/taxpub"><tp:treatment-meta><mixed-citation publication-type="journal"><person-group><name><surname>Razmi Shah</surname><given-names>Raz Shauqeena Batrisyea</given-names></name><name><surname>Ibrahim</surname><given-names>Yusof Shuaib</given-names></name><name><surname>Villalobos-Guerrero</surname><given-names>Tulio F.</given-names></name><name><surname>Sato</surname><given-names>Masanori</given-names></name></person-group><article-title>Updated checklist of polychaete species (<tp:taxon-name><tp:taxon-name-part taxon-name-part-type="phylum">Annelida</tp:taxon-name-part></tp:taxon-name>) recorded from Malaysia, with remarks on the research history</article-title><source>Biodivers Data J</source><day>19</day><month>10</month><year>2023</year><volume>11</volume><pub-id pub-id-type="doi">10.3897/BDJ.11.e110021</pub-id></mixed-citation></tp:treatment-meta><tp:nomenclature><tp:taxon-name>
              <object-id xmlns:xlink="http://www.w3.org/1999/xlink" content-type="arpha" xlink:type="simple">4A70F460-27D8-544F-9976-5DCBB6C915E5</object-id>
              <tp:taxon-name-part taxon-name-part-type="genus">Aphrodita</tp:taxon-name-part>
              <tp:taxon-name-part taxon-name-part-type="species">sondaica</tp:taxon-name-part>
            </tp:taxon-name><tp:taxon-authority>Grube, 1875</tp:taxon-authority></tp:nomenclature><tp:treatment-sec sec-type="Distribution"><title>Distribution</title><p>Type locality. North Borneo, Malaysia; Palawan, Philippines.</p><p>Distribution in Malaysia. North Borneo, Malaysia (<xref ref-type="bibr" rid="B9876372">Grube 1875</xref>).</p><p>Distribution outside Malaysia. Philippines (<xref ref-type="bibr" rid="B9876372">Grube 1875</xref>); Indonesia (<xref ref-type="bibr" rid="B9876882">Pamungkas and Glasby 2019</xref>).</p></tp:treatment-sec><ref-list><ref id="B9876372"><element-citation xmlns:xlink="http://www.w3.org/1999/xlink" publication-type="article" xlink:type="simple"><person-group person-group-type="author"><name name-style="western"><surname>Grube</surname><given-names>A. E.</given-names></name></person-group><year>1875</year><article-title>Bemerkungen über die Familie der Aphroditen. (Gruppe Hermionea und Sigalionina)</article-title><source>Jahresbericht der Schlesischen Gesellschaft für Vaterländische Cultur</source><volume>52</volume><fpage>57</fpage><lpage>79</lpage></element-citation></ref><ref id="B9876882"><element-citation xmlns:xlink="http://www.w3.org/1999/xlink" publication-type="article" xlink:type="simple"><person-group person-group-type="author"><name name-style="western"><surname>Pamungkas</surname><given-names>J.</given-names></name><name name-style="western"><surname>Glasby</surname><given-names>C. J.</given-names></name></person-group><year>2019</year><article-title>Status of polychaete (<tp:taxon-name><tp:taxon-name-part taxon-name-part-type="phylum">Annelida</tp:taxon-name-part></tp:taxon-name>) taxonomy in Indonesia, including a checklist of Indonesian species</article-title><source>Raffles Bulletin of Zoology</source><volume>67</volume></element-citation></ref></ref-list></tp:taxon-treatment>
