# Supplementary material for: Updated checklist of polychaete species (Annelida) recorded from Malaysia, with remarks on the research history
Source: Biodivers Data J. 2023 Oct 19;11:e110021. doi: 10.3897/BDJ.11.e110021 (PMC10603391; doi:10.3897/BDJ.11.e110021)
Supplement: XML Treatment for Notomastus latericeus [file BDJ.11.e110021-treatment6.xml]

<!DOCTYPE tp:taxon-treatment
  PUBLIC "-//TaxonX//DTD Taxonomic Treatment Publishing DTD v0 20100105//EN" "tax-treatment-NSO.dtd">
<tp:taxon-treatment xmlns:tp="http://www.plazi.org/taxpub"><tp:treatment-meta><mixed-citation publication-type="journal"><person-group><name><surname>Razmi Shah</surname><given-names>Raz Shauqeena Batrisyea</given-names></name><name><surname>Ibrahim</surname><given-names>Yusof Shuaib</given-names></name><name><surname>Villalobos-Guerrero</surname><given-names>Tulio F.</given-names></name><name><surname>Sato</surname><given-names>Masanori</given-names></name></person-group><article-title>Updated checklist of polychaete species (<tp:taxon-name><tp:taxon-name-part taxon-name-part-type="phylum">Annelida</tp:taxon-name-part></tp:taxon-name>) recorded from Malaysia, with remarks on the research history</article-title><source>Biodivers Data J</source><day>19</day><month>10</month><year>2023</year><volume>11</volume><pub-id pub-id-type="doi">10.3897/BDJ.11.e110021</pub-id></mixed-citation></tp:treatment-meta><tp:nomenclature><tp:taxon-name>
              <object-id xmlns:xlink="http://www.w3.org/1999/xlink" content-type="arpha" xlink:type="simple">603EA6FA-E3E0-5D74-9FA1-DB133BAD924D</object-id>
              <tp:taxon-name-part taxon-name-part-type="genus">Notomastus</tp:taxon-name-part>
              <tp:taxon-name-part taxon-name-part-type="species">latericeus</tp:taxon-name-part>
            </tp:taxon-name><tp:taxon-authority>Sars, 1851</tp:taxon-authority></tp:nomenclature><tp:treatment-sec sec-type="Distribution"><title>Distribution</title><p>Type locality. Komagfjord, Norway.</p><p>Distribution in Malaysia. Questionable record: Kuala Terengganu River estuary, Terengganu (<xref ref-type="bibr" rid="B9876758">Nakao et al. 1989b</xref>, <xref ref-type="bibr" rid="B9876483">Idris and Arshad 2013</xref>).</p><p>Distribution outside Malaysia. Italy (<xref ref-type="bibr" rid="B9911913">Giangrande and Fraschetti 1993</xref>); England (<xref ref-type="bibr" rid="B9911943">Pienkowski 1983</xref>); Turkey (<xref ref-type="bibr" rid="B9911952">Çinar et al. 1998</xref>); Around India (<xref ref-type="bibr" rid="B10080402">Fauvel 1953</xref>); China (<xref ref-type="bibr" rid="B9911990">Yang and Sun 1988</xref>); Japan (<xref ref-type="bibr" rid="B9966454">Imajima and Hartman 1964</xref>).</p></tp:treatment-sec><ref-list><ref id="B9876758"><element-citation xmlns:xlink="http://www.w3.org/1999/xlink" publication-type="article" xlink:type="simple"><person-group person-group-type="author"><name name-style="western"><surname>Nakao</surname><given-names>S.</given-names></name><name name-style="western"><surname>Nomura</surname><given-names>H.</given-names></name><name name-style="western"><surname>Kamal</surname><given-names>M.</given-names></name><name name-style="western"><surname>Satar</surname><given-names>B. A.</given-names></name></person-group><year>1989</year><article-title>Macrobenthos and sedimentary environments in a Malaysian intertidal mudflat of the Cockle Bed</article-title><source>Bulletin of the Faculty of Fisheries Hokkaido University</source><volume>40</volume><issue>4</issue><fpage>203</fpage><lpage>213</lpage></element-citation></ref><ref id="B9876483"><element-citation xmlns:xlink="http://www.w3.org/1999/xlink" publication-type="article" xlink:type="simple"><person-group person-group-type="author"><name name-style="western"><surname>Idris</surname><given-names>I.</given-names></name><name name-style="western"><surname>Arshad</surname><given-names>A.</given-names></name></person-group><year>2013</year><article-title>Checklist of polychaetous annelids in Malaysia with redescription of two commercially exploited species</article-title><source>Asian Journal of Animal and Veterinary Advances</source><volume>8</volume><issue>3</issue><fpage>409</fpage><lpage>436</lpage><pub-id pub-id-type="doi">10.3923/ajava.2013.409.436</pub-id></element-citation></ref><ref id="B9911913"><element-citation xmlns:xlink="http://www.w3.org/1999/xlink" publication-type="article" xlink:type="simple"><person-group person-group-type="author"><name name-style="western"><surname>Giangrande</surname><given-names>A.</given-names></name><name name-style="western"><surname>Fraschetti</surname><given-names>S.</given-names></name></person-group><year>1993</year><article-title>Life cycle, growth and secondary production in a brackish‐water population of the polychaete <italic><tp:taxon-name><tp:taxon-name-part taxon-name-part-type="genus" reg="Notomastus">Notomastus</tp:taxon-name-part><tp:taxon-name-part taxon-name-part-type="species" reg="latericeus">latericeus</tp:taxon-name-part></tp:taxon-name></italic> (<tp:taxon-name><tp:taxon-name-part taxon-name-part-type="family">Capitellidae</tp:taxon-name-part></tp:taxon-name>) in the Mediterranean Sea</article-title><source>Marine Ecology</source><volume>14</volume><issue>4</issue><fpage>313</fpage><lpage>327</lpage><pub-id pub-id-type="doi">10.1111/j.1439-0485.1993.tb00003.x</pub-id></element-citation></ref><ref id="B9911943"><element-citation xmlns:xlink="http://www.w3.org/1999/xlink" publication-type="article" xlink:type="simple"><person-group person-group-type="author"><name name-style="western"><surname>Pienkowski</surname><given-names>M. W.</given-names></name></person-group><year>1983</year><article-title>Surface activity of some intertidal invertebrates in relation to temperature and the foraging behavior of their shorebird predators</article-title><source>Marine ecology progress series. Oldendorf</source><volume>11</volume><issue>2</issue><fpage>141</fpage><lpage>150</lpage><pub-id pub-id-type="doi">10.3354/meps011141</pub-id></element-citation></ref><ref id="B9911952"><element-citation xmlns:xlink="http://www.w3.org/1999/xlink" publication-type="article" xlink:type="simple"><person-group person-group-type="author"><name name-style="western"><surname>Çinar</surname><given-names>M. E.</given-names></name><name name-style="western"><surname>Ergen</surname><given-names>Z.</given-names></name><name name-style="western"><surname>Ozturk</surname><given-names>B.</given-names></name><name name-style="western"><surname>Kirkim</surname><given-names>F.</given-names></name></person-group><year>1998</year><article-title>Seasonal analysis of zoobenthos associated with a <italic><tp:taxon-name><tp:taxon-name-part taxon-name-part-type="genus" reg="Zostera">Zostera</tp:taxon-name-part><tp:taxon-name-part taxon-name-part-type="species" reg="marina">marina</tp:taxon-name-part></tp:taxon-name></italic> L. bed in Gulbahce Bay Aegean Sea, Turkey</article-title><source>Marine Ecology</source><volume>19</volume><issue>2</issue><fpage>147</fpage><lpage>162</lpage><pub-id pub-id-type="doi">10.1111/j.1439-0485.1998.tb00459.x</pub-id></element-citation></ref><ref id="B10080402"><element-citation xmlns:xlink="http://www.w3.org/1999/xlink" publication-type="chapter" xlink:type="simple"><person-group person-group-type="author"><name name-style="western"><surname>Fauvel</surname><given-names>P.</given-names></name></person-group><year>1953</year><chapter-title>Annelida Polychaeta</chapter-title><person-group person-group-type="editor"><name name-style="western"><surname>Sewell</surname><given-names>R. S.</given-names></name></person-group><source>The fauna of India, including Pakistan,Ceylen, Burma and Malaya</source><publisher-name>The Indian Press Ltd.</publisher-name><publisher-loc>Allahabad</publisher-loc><size units="page">1-507</size></element-citation></ref><ref id="B9911990"><element-citation xmlns:xlink="http://www.w3.org/1999/xlink" publication-type="book" xlink:type="simple"><person-group person-group-type="author"><name name-style="western"><surname>Yang</surname><given-names>D.</given-names></name><name name-style="western"><surname>Sun</surname><given-names>R.</given-names></name></person-group><year>1988</year><source>Polychaetous annelids commonly seen from the Chinese waters</source><publisher-name>Agriculture Publishing. Beijing ChaoYang District</publisher-name><size units="page">362</size></element-citation></ref><ref id="B9966454"><element-citation xmlns:xlink="http://www.w3.org/1999/xlink" publication-type="article" xlink:type="simple"><person-group person-group-type="author"><name name-style="western"><surname>Imajima</surname><given-names>M.</given-names></name><name name-style="western"><surname>Hartman</surname><given-names>O.</given-names></name></person-group><year>1964</year><article-title>The polychaetous annelids of Japan. Part II</article-title><source>Allan Hancock Foundation Publications, Occasional Paper</source><volume>26</volume><issue>1-2</issue><fpage>1</fpage><lpage>452</lpage></element-citation></ref></ref-list></tp:taxon-treatment>
