# Supplementary material for: Updated checklist of polychaete species (Annelida) recorded from Malaysia, with remarks on the research history
Source: Biodivers Data J. 2023 Oct 19;11:e110021. doi: 10.3897/BDJ.11.e110021 (PMC10603391; doi:10.3897/BDJ.11.e110021)
Supplement: XML Treatment for Mesochaetopterus selangora [file BDJ.11.e110021-treatment8.xml]

<!DOCTYPE tp:taxon-treatment
  PUBLIC "-//TaxonX//DTD Taxonomic Treatment Publishing DTD v0 20100105//EN" "tax-treatment-NSO.dtd">
<tp:taxon-treatment xmlns:tp="http://www.plazi.org/taxpub"><tp:treatment-meta><mixed-citation publication-type="journal"><person-group><name><surname>Razmi Shah</surname><given-names>Raz Shauqeena Batrisyea</given-names></name><name><surname>Ibrahim</surname><given-names>Yusof Shuaib</given-names></name><name><surname>Villalobos-Guerrero</surname><given-names>Tulio F.</given-names></name><name><surname>Sato</surname><given-names>Masanori</given-names></name></person-group><article-title>Updated checklist of polychaete species (<tp:taxon-name><tp:taxon-name-part taxon-name-part-type="phylum">Annelida</tp:taxon-name-part></tp:taxon-name>) recorded from Malaysia, with remarks on the research history</article-title><source>Biodivers Data J</source><day>19</day><month>10</month><year>2023</year><volume>11</volume><pub-id pub-id-type="doi">10.3897/BDJ.11.e110021</pub-id></mixed-citation></tp:treatment-meta><tp:nomenclature><tp:taxon-name>
              <object-id xmlns:xlink="http://www.w3.org/1999/xlink" content-type="arpha" xlink:type="simple">92675A11-9B3E-5130-A828-59F0F87B2993</object-id>
              <tp:taxon-name-part taxon-name-part-type="genus">Mesochaetopterus</tp:taxon-name-part>
              <tp:taxon-name-part taxon-name-part-type="species">selangora</tp:taxon-name-part>
            </tp:taxon-name><tp:taxon-authority>(Rullier, 1976)</tp:taxon-authority></tp:nomenclature><tp:treatment-sec sec-type="Distribution"><title>Distribution</title><p>Type locality. Morib, Selangor, Malaysia.</p><p>Distribution in Malaysia. Only from type locality (<xref ref-type="bibr" rid="B9877193">Rullier 1976</xref>, <xref ref-type="bibr" rid="B9876807">Nishi 1999</xref>, <xref ref-type="bibr" rid="B9876483">Idris and Arshad 2013</xref>).</p></tp:treatment-sec><tp:treatment-sec sec-type="Notes"><title>Notes</title><p>Endemic species. Previously recorded as <italic><tp:taxon-name><tp:taxon-name-part taxon-name-part-type="genus" reg="Sasekumaria">Sasekumaria</tp:taxon-name-part><tp:taxon-name-part taxon-name-part-type="species" reg="selangora">selangora</tp:taxon-name-part></tp:taxon-name></italic> Rullier, 1976. The porcellanid crab <italic><tp:taxon-name><tp:taxon-name-part taxon-name-part-type="genus" reg="Polyonyx">Polyonyx</tp:taxon-name-part><tp:taxon-name-part taxon-name-part-type="species" reg="vermicola">vermicola</tp:taxon-name-part></tp:taxon-name></italic> Ng &amp; Sasekumar, 1993 is an obligate commensal of tubes of the chaetopterid worm (<xref ref-type="bibr" rid="B9876798">Ng and Sasekumar 1993</xref>).</p></tp:treatment-sec><ref-list><ref id="B9877193"><element-citation xmlns:xlink="http://www.w3.org/1999/xlink" publication-type="article" xlink:type="simple"><person-group person-group-type="author"><name name-style="western"><surname>Rullier</surname><given-names>F.</given-names></name></person-group><year>1976</year><article-title>Description d'une nouvelle espece de <tp:taxon-name><tp:taxon-name-part taxon-name-part-type="family">Chaetopteridae</tp:taxon-name-part></tp:taxon-name> <italic><tp:taxon-name><tp:taxon-name-part taxon-name-part-type="genus" reg="Sasekumaria">Sasekumaria</tp:taxon-name-part><tp:taxon-name-part taxon-name-part-type="species" reg="selangola">selangola</tp:taxon-name-part></tp:taxon-name></italic> (Annelides Polychetes) de Malaisie</article-title><source>Bulletin de la Société Zoologique de France</source><volume>101</volume><fpage>199</fpage><lpage>202</lpage></element-citation></ref><ref id="B9876807"><element-citation xmlns:xlink="http://www.w3.org/1999/xlink" publication-type="article" xlink:type="simple"><person-group person-group-type="author"><name name-style="western"><surname>Nishi</surname><given-names>E.</given-names></name></person-group><year>1999</year><article-title>Redescription of <italic><tp:taxon-name><tp:taxon-name-part taxon-name-part-type="genus" reg="Mesochaetopterus">Mesochaetopterus</tp:taxon-name-part><tp:taxon-name-part taxon-name-part-type="species" reg="selangolus">selangolus</tp:taxon-name-part></tp:taxon-name></italic> (<tp:taxon-name><tp:taxon-name-part taxon-name-part-type="class">Polychaeta</tp:taxon-name-part></tp:taxon-name>: <tp:taxon-name><tp:taxon-name-part taxon-name-part-type="family">Chaetopteridae</tp:taxon-name-part></tp:taxon-name>), based on type specimens and recently collected material from Morib Beach, Malaysia</article-title><source>Pacific Science</source><volume>53</volume><fpage>24</fpage><lpage>36</lpage></element-citation></ref><ref id="B9876483"><element-citation xmlns:xlink="http://www.w3.org/1999/xlink" publication-type="article" xlink:type="simple"><person-group person-group-type="author"><name name-style="western"><surname>Idris</surname><given-names>I.</given-names></name><name name-style="western"><surname>Arshad</surname><given-names>A.</given-names></name></person-group><year>2013</year><article-title>Checklist of polychaetous annelids in Malaysia with redescription of two commercially exploited species</article-title><source>Asian Journal of Animal and Veterinary Advances</source><volume>8</volume><issue>3</issue><fpage>409</fpage><lpage>436</lpage><pub-id pub-id-type="doi">10.3923/ajava.2013.409.436</pub-id></element-citation></ref><ref id="B9876798"><element-citation xmlns:xlink="http://www.w3.org/1999/xlink" publication-type="article" xlink:type="simple"><person-group person-group-type="author"><name name-style="western"><surname>Ng</surname><given-names>P. K.L.</given-names></name><name name-style="western"><surname>Sasekumar</surname><given-names>A.</given-names></name></person-group><year>1993</year><article-title>A new species of <italic><tp:taxon-name><tp:taxon-name-part taxon-name-part-type="genus" reg="Polyonyx">Polyonyx</tp:taxon-name-part></tp:taxon-name></italic> Stimpson, 1858, of the <italic><tp:taxon-name><tp:taxon-name-part taxon-name-part-type="genus" reg="Polyonyx">P.</tp:taxon-name-part><tp:taxon-name-part taxon-name-part-type="species" reg="sinensis">sinensis</tp:taxon-name-part></tp:taxon-name></italic> group (<tp:taxon-name><tp:taxon-name-part taxon-name-part-type="subphylum">Crustacea</tp:taxon-name-part></tp:taxon-name>: <tp:taxon-name><tp:taxon-name-part taxon-name-part-type="order">Decapoda</tp:taxon-name-part></tp:taxon-name>: <tp:taxon-name><tp:taxon-name-part taxon-name-part-type="infraorder">Anomura</tp:taxon-name-part></tp:taxon-name>: <tp:taxon-name><tp:taxon-name-part taxon-name-part-type="family">Porcellanidae</tp:taxon-name-part></tp:taxon-name>) commensal with a chaetopterid worm from Peninsular Malaysia</article-title><source>Zoologische Mededelingen</source><volume>67</volume><issue>33</issue><fpage>467</fpage><lpage>472</lpage></element-citation></ref></ref-list></tp:taxon-treatment>
