# Supplementary material for: Updated checklist of polychaete species (Annelida) recorded from Malaysia, with remarks on the research history
Source: Biodivers Data J. 2023 Oct 19;11:e110021. doi: 10.3897/BDJ.11.e110021 (PMC10603391; doi:10.3897/BDJ.11.e110021)
Supplement: XML Treatment for Spiochaetopterus costarum [file BDJ.11.e110021-treatment9.xml]

<!DOCTYPE tp:taxon-treatment
  PUBLIC "-//TaxonX//DTD Taxonomic Treatment Publishing DTD v0 20100105//EN" "tax-treatment-NSO.dtd">
<tp:taxon-treatment xmlns:tp="http://www.plazi.org/taxpub"><tp:treatment-meta><mixed-citation publication-type="journal"><person-group><name><surname>Razmi Shah</surname><given-names>Raz Shauqeena Batrisyea</given-names></name><name><surname>Ibrahim</surname><given-names>Yusof Shuaib</given-names></name><name><surname>Villalobos-Guerrero</surname><given-names>Tulio F.</given-names></name><name><surname>Sato</surname><given-names>Masanori</given-names></name></person-group><article-title>Updated checklist of polychaete species (<tp:taxon-name><tp:taxon-name-part taxon-name-part-type="phylum">Annelida</tp:taxon-name-part></tp:taxon-name>) recorded from Malaysia, with remarks on the research history</article-title><source>Biodivers Data J</source><day>19</day><month>10</month><year>2023</year><volume>11</volume><pub-id pub-id-type="doi">10.3897/BDJ.11.e110021</pub-id></mixed-citation></tp:treatment-meta><tp:nomenclature><tp:taxon-name>
              <object-id xmlns:xlink="http://www.w3.org/1999/xlink" content-type="arpha" xlink:type="simple">78313E53-6891-5622-B871-539D2262D883</object-id>
              <tp:taxon-name-part taxon-name-part-type="genus">Spiochaetopterus</tp:taxon-name-part>
              <tp:taxon-name-part taxon-name-part-type="species">costarum</tp:taxon-name-part>
            </tp:taxon-name><tp:taxon-authority>(Claparède, 1869)</tp:taxon-authority></tp:nomenclature><tp:treatment-sec sec-type="Distribution"><title>Distribution</title><p>Type locality. Mediterranean Sea, Italy.</p><p>Distribution in Malaysia. Questionable record: Selangor River estuary (<xref ref-type="bibr" rid="B9876767">Nakao et al. 1989a</xref>).</p><p>Distribution outside Malaysia. Japan (<xref ref-type="bibr" rid="B9911962">Nishi and Arai 1996</xref>).</p></tp:treatment-sec><ref-list><ref id="B9876767"><element-citation xmlns:xlink="http://www.w3.org/1999/xlink" publication-type="article" xlink:type="simple"><person-group person-group-type="author"><name name-style="western"><surname>Nakao</surname><given-names>S.</given-names></name><name name-style="western"><surname>Shazili</surname><given-names>N. A.M.</given-names></name><name name-style="western"><surname>Salleh</surname><given-names>H. U.</given-names></name></person-group><year>1989</year><article-title>Benthic communities in the areas under and around the fish-culture rafts at the Kuala Terengganu River Estuary, Malaysia</article-title><source>Bulletin of the Faculty of Fisheries Hokkaido University</source><volume>40</volume><issue>3</issue><fpage>154</fpage><lpage>158</lpage></element-citation></ref><ref id="B9911962"><element-citation xmlns:xlink="http://www.w3.org/1999/xlink" publication-type="article" xlink:type="simple"><person-group person-group-type="author"><name name-style="western"><surname>Nishi</surname><given-names>E.</given-names></name><name name-style="western"><surname>Arai</surname><given-names>Y.</given-names></name></person-group><year>1996</year><article-title>Chaetopterid polychaetes from Okinawa Island, Japan, with notes on the feeding behaviour of <italic><tp:taxon-name><tp:taxon-name-part taxon-name-part-type="genus" reg="Spiochaetopterus">Spiochaetopterus</tp:taxon-name-part><tp:taxon-name-part taxon-name-part-type="species" reg="costarum">costarum</tp:taxon-name-part><tp:taxon-name-part taxon-name-part-type="subspecies" reg="costarum">costarum</tp:taxon-name-part></tp:taxon-name></italic></article-title><source>Publications of the Seto Marine Biological Laboratory</source><volume>37</volume><issue>1-2</issue><fpage>51</fpage><lpage>61</lpage><pub-id pub-id-type="doi">10.5134/176255</pub-id></element-citation></ref></ref-list></tp:taxon-treatment>
