# Supplementary material for: Updated checklist of polychaete species (Annelida) recorded from Malaysia, with remarks on the research history
Source: Biodivers Data J. 2023 Oct 19;11:e110021. doi: 10.3897/BDJ.11.e110021 (PMC10603391; doi:10.3897/BDJ.11.e110021)
Supplement: XML Treatment for Cirriformia tentaculata [file BDJ.11.e110021-treatment11.xml]

<!DOCTYPE tp:taxon-treatment
  PUBLIC "-//TaxonX//DTD Taxonomic Treatment Publishing DTD v0 20100105//EN" "tax-treatment-NSO.dtd">
<tp:taxon-treatment xmlns:tp="http://www.plazi.org/taxpub"><tp:treatment-meta><mixed-citation publication-type="journal"><person-group><name><surname>Razmi Shah</surname><given-names>Raz Shauqeena Batrisyea</given-names></name><name><surname>Ibrahim</surname><given-names>Yusof Shuaib</given-names></name><name><surname>Villalobos-Guerrero</surname><given-names>Tulio F.</given-names></name><name><surname>Sato</surname><given-names>Masanori</given-names></name></person-group><article-title>Updated checklist of polychaete species (<tp:taxon-name><tp:taxon-name-part taxon-name-part-type="phylum">Annelida</tp:taxon-name-part></tp:taxon-name>) recorded from Malaysia, with remarks on the research history</article-title><source>Biodivers Data J</source><day>19</day><month>10</month><year>2023</year><volume>11</volume><pub-id pub-id-type="doi">10.3897/BDJ.11.e110021</pub-id></mixed-citation></tp:treatment-meta><tp:nomenclature><tp:taxon-name>
              <object-id xmlns:xlink="http://www.w3.org/1999/xlink" content-type="arpha" xlink:type="simple">2EF98D57-8F47-5887-BB2D-A28E77ABB3E4</object-id>
              <tp:taxon-name-part taxon-name-part-type="genus">Cirriformia</tp:taxon-name-part>
              <tp:taxon-name-part taxon-name-part-type="species">tentaculata</tp:taxon-name-part>
            </tp:taxon-name><tp:taxon-authority>(Montagu, 1808)</tp:taxon-authority></tp:nomenclature><tp:treatment-sec sec-type="Distribution"><title>Distribution</title><p>Type locality. South coast of Devonshire, United Kingdom.</p><p>Distribution in Malaysia. Questionable record: Kuala Terengganu River estuary, Terengganu (<xref ref-type="bibr" rid="B9876758">Nakao et al. 1989b</xref>, <xref ref-type="bibr" rid="B9876483">Idris and Arshad 2013</xref>).</p><p>Distribution outside Malaysia. China (<xref ref-type="bibr" rid="B9911990">Yang and Sun 1988</xref>); Thailand (<xref ref-type="bibr" rid="B9911998">Angsupanich and Kuwabara 1999</xref>); India (<xref ref-type="bibr" rid="B10080344">Murugesan and Balasubramanian 2021</xref>); Canary Islands (<xref ref-type="bibr" rid="B9912007">Esquete et al. 2016</xref>); Western coast of Tunis Bay (<xref ref-type="bibr" rid="B9912016">Afli et al. 2013</xref>).</p></tp:treatment-sec><ref-list><ref id="B9876758"><element-citation xmlns:xlink="http://www.w3.org/1999/xlink" publication-type="article" xlink:type="simple"><person-group person-group-type="author"><name name-style="western"><surname>Nakao</surname><given-names>S.</given-names></name><name name-style="western"><surname>Nomura</surname><given-names>H.</given-names></name><name name-style="western"><surname>Kamal</surname><given-names>M.</given-names></name><name name-style="western"><surname>Satar</surname><given-names>B. A.</given-names></name></person-group><year>1989</year><article-title>Macrobenthos and sedimentary environments in a Malaysian intertidal mudflat of the Cockle Bed</article-title><source>Bulletin of the Faculty of Fisheries Hokkaido University</source><volume>40</volume><issue>4</issue><fpage>203</fpage><lpage>213</lpage></element-citation></ref><ref id="B9876483"><element-citation xmlns:xlink="http://www.w3.org/1999/xlink" publication-type="article" xlink:type="simple"><person-group person-group-type="author"><name name-style="western"><surname>Idris</surname><given-names>I.</given-names></name><name name-style="western"><surname>Arshad</surname><given-names>A.</given-names></name></person-group><year>2013</year><article-title>Checklist of polychaetous annelids in Malaysia with redescription of two commercially exploited species</article-title><source>Asian Journal of Animal and Veterinary Advances</source><volume>8</volume><issue>3</issue><fpage>409</fpage><lpage>436</lpage><pub-id pub-id-type="doi">10.3923/ajava.2013.409.436</pub-id></element-citation></ref><ref id="B9911990"><element-citation xmlns:xlink="http://www.w3.org/1999/xlink" publication-type="book" xlink:type="simple"><person-group person-group-type="author"><name name-style="western"><surname>Yang</surname><given-names>D.</given-names></name><name name-style="western"><surname>Sun</surname><given-names>R.</given-names></name></person-group><year>1988</year><source>Polychaetous annelids commonly seen from the Chinese waters</source><publisher-name>Agriculture Publishing. Beijing ChaoYang District</publisher-name><size units="page">362</size></element-citation></ref><ref id="B9911998"><element-citation xmlns:xlink="http://www.w3.org/1999/xlink" publication-type="article" xlink:type="simple"><person-group person-group-type="author"><name name-style="western"><surname>Angsupanich</surname><given-names>S.</given-names></name><name name-style="western"><surname>Kuwabara</surname><given-names>R.</given-names></name></person-group><year>1999</year><article-title>Distribution of macrobenthic fauna in Phawong and U‐Taphao canals flowing into a lagoonal lake, Songkhla, Thailand</article-title><source>Lakes &amp; Reservoirs. Research &amp; Management</source><volume>4</volume><issue>1-2</issue><fpage>1</fpage><lpage>13</lpage><pub-id pub-id-type="doi">10.1046/j.1440-1770.1999.00080.x</pub-id></element-citation></ref><ref id="B10080344"><element-citation xmlns:xlink="http://www.w3.org/1999/xlink" publication-type="chapter" xlink:type="simple"><person-group person-group-type="author"><name name-style="western"><surname>Murugesan</surname><given-names>P.</given-names></name><name name-style="western"><surname>Balasubramanian</surname><given-names>T.</given-names></name></person-group><year>2021</year><chapter-title>Diversity and Community Structure of Polychaetes in Mangroves of Indian Coast</chapter-title><person-group person-group-type="editor"><name name-style="western"><surname>Rastogi</surname><given-names>R. P.</given-names></name><name name-style="western"><surname>Phulwaria</surname><given-names>M.</given-names></name><name name-style="western"><surname>Gupta</surname><given-names>D. K.</given-names></name></person-group><source>Mangroves: Ecology, Biodiversity and Management</source><publisher-name>Springer</publisher-name><publisher-loc>Singapore</publisher-loc><size units="page">323-359</size><pub-id pub-id-type="doi">10.1007/978-981-16-2494-0_14</pub-id></element-citation></ref><ref id="B9912007"><element-citation xmlns:xlink="http://www.w3.org/1999/xlink" publication-type="article" xlink:type="simple"><person-group person-group-type="author"><name name-style="western"><surname>Esquete</surname><given-names>P.</given-names></name><name name-style="western"><surname>Ramos</surname><given-names>E.</given-names></name><name name-style="western"><surname>Riera</surname><given-names>R.</given-names></name></person-group><year>2016</year><article-title>New data on the <tp:taxon-name><tp:taxon-name-part taxon-name-part-type="order">Tanaidacea</tp:taxon-name-part></tp:taxon-name> (<tp:taxon-name><tp:taxon-name-part taxon-name-part-type="subphylum">Crustacea</tp:taxon-name-part></tp:taxon-name>: <tp:taxon-name><tp:taxon-name-part taxon-name-part-type="superorder">Peracarida</tp:taxon-name-part></tp:taxon-name>) from the Canary Islands, with a description of a new species of <italic><tp:taxon-name><tp:taxon-name-part taxon-name-part-type="genus" reg="Apseudopsis">Apseudopsis</tp:taxon-name-part></tp:taxon-name></italic></article-title><source>Zootaxa</source><volume>4093</volume><issue>2</issue><fpage>248</fpage><lpage>260</lpage><pub-id pub-id-type="doi">10.11646/zootaxa.4093.2.6</pub-id></element-citation></ref><ref id="B9912016"><element-citation xmlns:xlink="http://www.w3.org/1999/xlink" publication-type="article" xlink:type="simple"><person-group person-group-type="author"><name name-style="western"><surname>Afli</surname><given-names>A.</given-names></name><name name-style="western"><surname>Ibin Chaabane</surname><given-names>K.</given-names></name><name name-style="western"><surname>Chakroun</surname><given-names>R.</given-names></name><name name-style="western"><surname>Jabeur</surname><given-names>C.</given-names></name><name name-style="western"><surname>Ramos-Esplá</surname><given-names>A. A.</given-names></name></person-group><year>2013</year><article-title>Specific diversity of the benthic macrofauna within the western coast of Tunis bay and the Djerba island coast (southwestern Mediterranean).</article-title><source>Bulletin de l'Institut National des Sciences et Technologies de la Mer</source><volume>40</volume><fpage>51</fpage><lpage>62</lpage></element-citation></ref></ref-list></tp:taxon-treatment>
