# Supplementary material for: Updated checklist of polychaete species (Annelida) recorded from Malaysia, with remarks on the research history
Source: Biodivers Data J. 2023 Oct 19;11:e110021. doi: 10.3897/BDJ.11.e110021 (PMC10603391; doi:10.3897/BDJ.11.e110021)
Supplement: XML Treatment for Protodorvillea egena [file BDJ.11.e110021-treatment13.xml]

<!DOCTYPE tp:taxon-treatment
  PUBLIC "-//TaxonX//DTD Taxonomic Treatment Publishing DTD v0 20100105//EN" "tax-treatment-NSO.dtd">
<tp:taxon-treatment xmlns:tp="http://www.plazi.org/taxpub"><tp:treatment-meta><mixed-citation publication-type="journal"><person-group><name><surname>Razmi Shah</surname><given-names>Raz Shauqeena Batrisyea</given-names></name><name><surname>Ibrahim</surname><given-names>Yusof Shuaib</given-names></name><name><surname>Villalobos-Guerrero</surname><given-names>Tulio F.</given-names></name><name><surname>Sato</surname><given-names>Masanori</given-names></name></person-group><article-title>Updated checklist of polychaete species (<tp:taxon-name><tp:taxon-name-part taxon-name-part-type="phylum">Annelida</tp:taxon-name-part></tp:taxon-name>) recorded from Malaysia, with remarks on the research history</article-title><source>Biodivers Data J</source><day>19</day><month>10</month><year>2023</year><volume>11</volume><pub-id pub-id-type="doi">10.3897/BDJ.11.e110021</pub-id></mixed-citation></tp:treatment-meta><tp:nomenclature><tp:taxon-name>
              <object-id xmlns:xlink="http://www.w3.org/1999/xlink" content-type="arpha" xlink:type="simple">BF37B4ED-ACCA-5D60-BA8B-E50E65093E83</object-id>
              <tp:taxon-name-part taxon-name-part-type="genus">Protodorvillea</tp:taxon-name-part>
              <tp:taxon-name-part taxon-name-part-type="species">egena</tp:taxon-name-part>
            </tp:taxon-name><tp:taxon-authority>(Ehlers, 1913)</tp:taxon-authority></tp:nomenclature><tp:treatment-sec sec-type="Distribution"><title>Distribution</title><p>Type locality. Simonstown, South Africa.</p><p>Distribution in Malaysia. Questionable record: Teluk Aling, Penang (<xref ref-type="bibr" rid="B9876864">Ong 1995</xref>, <xref ref-type="bibr" rid="B9876483">Idris and Arshad 2013</xref>).</p><p>Distribution outside Malaysia. Australia (<xref ref-type="bibr" rid="B9876659">Lewis et al. 1981</xref>); India (<xref ref-type="bibr" rid="B10080344">Murugesan and Balasubramanian 2021</xref>).</p></tp:treatment-sec><ref-list><ref id="B9876864"><element-citation xmlns:xlink="http://www.w3.org/1999/xlink" publication-type="article" xlink:type="simple"><person-group person-group-type="author"><name name-style="western"><surname>Ong</surname><given-names>B.</given-names></name></person-group><year>1995</year><article-title>Polychaetes of Telok Aling, Penang, Malaysia</article-title><source>Raffles Bulletin of Zoology</source><volume>43</volume><issue>1</issue><fpage>257</fpage><lpage>283</lpage></element-citation></ref><ref id="B9876483"><element-citation xmlns:xlink="http://www.w3.org/1999/xlink" publication-type="article" xlink:type="simple"><person-group person-group-type="author"><name name-style="western"><surname>Idris</surname><given-names>I.</given-names></name><name name-style="western"><surname>Arshad</surname><given-names>A.</given-names></name></person-group><year>2013</year><article-title>Checklist of polychaetous annelids in Malaysia with redescription of two commercially exploited species</article-title><source>Asian Journal of Animal and Veterinary Advances</source><volume>8</volume><issue>3</issue><fpage>409</fpage><lpage>436</lpage><pub-id pub-id-type="doi">10.3923/ajava.2013.409.436</pub-id></element-citation></ref><ref id="B9876659"><element-citation xmlns:xlink="http://www.w3.org/1999/xlink" publication-type="article" xlink:type="simple"><person-group person-group-type="author"><name name-style="western"><surname>Lewis</surname><given-names>J. A.</given-names></name><name name-style="western"><surname>Dunstan</surname><given-names>I. C.</given-names></name><name name-style="western"><surname>Forsyth</surname><given-names>J. R.</given-names></name></person-group><year>1981</year><article-title>Biological survey of marine communities around Triangular Island (Shoalwater Bay, Queensland)</article-title><source>Materials Research Labs Ascot Vale (Australia)</source></element-citation></ref><ref id="B10080344"><element-citation xmlns:xlink="http://www.w3.org/1999/xlink" publication-type="chapter" xlink:type="simple"><person-group person-group-type="author"><name name-style="western"><surname>Murugesan</surname><given-names>P.</given-names></name><name name-style="western"><surname>Balasubramanian</surname><given-names>T.</given-names></name></person-group><year>2021</year><chapter-title>Diversity and Community Structure of Polychaetes in Mangroves of Indian Coast</chapter-title><person-group person-group-type="editor"><name name-style="western"><surname>Rastogi</surname><given-names>R. P.</given-names></name><name name-style="western"><surname>Phulwaria</surname><given-names>M.</given-names></name><name name-style="western"><surname>Gupta</surname><given-names>D. K.</given-names></name></person-group><source>Mangroves: Ecology, Biodiversity and Management</source><publisher-name>Springer</publisher-name><publisher-loc>Singapore</publisher-loc><size units="page">323-359</size><pub-id pub-id-type="doi">10.1007/978-981-16-2494-0_14</pub-id></element-citation></ref></ref-list></tp:taxon-treatment>
