# Supplementary material for: Updated checklist of polychaete species (Annelida) recorded from Malaysia, with remarks on the research history
Source: Biodivers Data J. 2023 Oct 19;11:e110021. doi: 10.3897/BDJ.11.e110021 (PMC10603391; doi:10.3897/BDJ.11.e110021)
Supplement: XML Treatment for Glycera alba [file BDJ.11.e110021-treatment20.xml]

<!DOCTYPE tp:taxon-treatment
  PUBLIC "-//TaxonX//DTD Taxonomic Treatment Publishing DTD v0 20100105//EN" "tax-treatment-NSO.dtd">
<tp:taxon-treatment xmlns:tp="http://www.plazi.org/taxpub"><tp:treatment-meta><mixed-citation publication-type="journal"><person-group><name><surname>Razmi Shah</surname><given-names>Raz Shauqeena Batrisyea</given-names></name><name><surname>Ibrahim</surname><given-names>Yusof Shuaib</given-names></name><name><surname>Villalobos-Guerrero</surname><given-names>Tulio F.</given-names></name><name><surname>Sato</surname><given-names>Masanori</given-names></name></person-group><article-title>Updated checklist of polychaete species (<tp:taxon-name><tp:taxon-name-part taxon-name-part-type="phylum">Annelida</tp:taxon-name-part></tp:taxon-name>) recorded from Malaysia, with remarks on the research history</article-title><source>Biodivers Data J</source><day>19</day><month>10</month><year>2023</year><volume>11</volume><pub-id pub-id-type="doi">10.3897/BDJ.11.e110021</pub-id></mixed-citation></tp:treatment-meta><tp:nomenclature><tp:taxon-name>
              <object-id xmlns:xlink="http://www.w3.org/1999/xlink" content-type="arpha" xlink:type="simple">DD03B828-E90E-550F-BAC5-3618421C65D7</object-id>
              <tp:taxon-name-part taxon-name-part-type="genus">Glycera</tp:taxon-name-part>
              <tp:taxon-name-part taxon-name-part-type="species">alba</tp:taxon-name-part>
            </tp:taxon-name><tp:taxon-authority>(O.F. Müller, 1776)</tp:taxon-authority></tp:nomenclature><tp:treatment-sec sec-type="Distribution"><title>Distribution</title><p>Type locality. Norway (no precise locality).</p><p>Distribution in Malaysia. Questionable record: Selangor River estuary; Kuala Terengganu River estuary, Terengganu (<xref ref-type="bibr" rid="B9876767">Nakao et al. 1989a</xref>, <xref ref-type="bibr" rid="B9876758">Nakao et al. 1989b</xref>, <xref ref-type="bibr" rid="B9874362">Böggemann 2002</xref>, <xref ref-type="bibr" rid="B9876483">Idris and Arshad 2013</xref>).</p><p>Distribution outside Malaysia. Mozambique (<xref ref-type="bibr" rid="B9911886">Macnae and Kalk 1962</xref>); Vietnam (<xref ref-type="bibr" rid="B9876984">Phan 2015</xref>); Scotland (<xref ref-type="bibr" rid="B9911904">Blackstock and Barnes 1982</xref>); India (<xref ref-type="bibr" rid="B9911895">Harkantra and Parulekar 1985</xref>).</p></tp:treatment-sec><ref-list><ref id="B9876767"><element-citation xmlns:xlink="http://www.w3.org/1999/xlink" publication-type="article" xlink:type="simple"><person-group person-group-type="author"><name name-style="western"><surname>Nakao</surname><given-names>S.</given-names></name><name name-style="western"><surname>Shazili</surname><given-names>N. A.M.</given-names></name><name name-style="western"><surname>Salleh</surname><given-names>H. U.</given-names></name></person-group><year>1989</year><article-title>Benthic communities in the areas under and around the fish-culture rafts at the Kuala Terengganu River Estuary, Malaysia</article-title><source>Bulletin of the Faculty of Fisheries Hokkaido University</source><volume>40</volume><issue>3</issue><fpage>154</fpage><lpage>158</lpage></element-citation></ref><ref id="B9876758"><element-citation xmlns:xlink="http://www.w3.org/1999/xlink" publication-type="article" xlink:type="simple"><person-group person-group-type="author"><name name-style="western"><surname>Nakao</surname><given-names>S.</given-names></name><name name-style="western"><surname>Nomura</surname><given-names>H.</given-names></name><name name-style="western"><surname>Kamal</surname><given-names>M.</given-names></name><name name-style="western"><surname>Satar</surname><given-names>B. A.</given-names></name></person-group><year>1989</year><article-title>Macrobenthos and sedimentary environments in a Malaysian intertidal mudflat of the Cockle Bed</article-title><source>Bulletin of the Faculty of Fisheries Hokkaido University</source><volume>40</volume><issue>4</issue><fpage>203</fpage><lpage>213</lpage></element-citation></ref><ref id="B9874362"><element-citation xmlns:xlink="http://www.w3.org/1999/xlink" publication-type="article" xlink:type="simple"><person-group person-group-type="author"><name name-style="western"><surname>Böggemann</surname><given-names>M.</given-names></name></person-group><year>2002</year><article-title>Revision of the <tp:taxon-name><tp:taxon-name-part taxon-name-part-type="family">Glyceridae</tp:taxon-name-part></tp:taxon-name> Grube 1850 (<tp:taxon-name><tp:taxon-name-part taxon-name-part-type="phylum">Annelida</tp:taxon-name-part></tp:taxon-name>: <tp:taxon-name><tp:taxon-name-part taxon-name-part-type="class">Polychaeta</tp:taxon-name-part></tp:taxon-name>)</article-title><source>Abhandlungen der Senckenbergischen Naturforschenden Gesellschaft</source><volume>555</volume><fpage>1</fpage><lpage>249</lpage></element-citation></ref><ref id="B9876483"><element-citation xmlns:xlink="http://www.w3.org/1999/xlink" publication-type="article" xlink:type="simple"><person-group person-group-type="author"><name name-style="western"><surname>Idris</surname><given-names>I.</given-names></name><name name-style="western"><surname>Arshad</surname><given-names>A.</given-names></name></person-group><year>2013</year><article-title>Checklist of polychaetous annelids in Malaysia with redescription of two commercially exploited species</article-title><source>Asian Journal of Animal and Veterinary Advances</source><volume>8</volume><issue>3</issue><fpage>409</fpage><lpage>436</lpage><pub-id pub-id-type="doi">10.3923/ajava.2013.409.436</pub-id></element-citation></ref><ref id="B9911886"><element-citation xmlns:xlink="http://www.w3.org/1999/xlink" publication-type="article" xlink:type="simple"><person-group person-group-type="author"><name name-style="western"><surname>Macnae</surname><given-names>W.</given-names></name><name name-style="western"><surname>Kalk</surname><given-names>M.</given-names></name></person-group><year>1962</year><article-title>The Fauna and Flora of Sand Flats at Inhaca Island, Mozambique</article-title><source>The Journal of Animal Ecology</source><volume>31</volume><issue>1</issue><fpage>93</fpage><pub-id pub-id-type="doi">10.2307/2334</pub-id></element-citation></ref><ref id="B9876984"><element-citation xmlns:xlink="http://www.w3.org/1999/xlink" publication-type="article" xlink:type="simple"><person-group person-group-type="author"><name name-style="western"><surname>Phan</surname><given-names>T.</given-names></name></person-group><year>2015</year><article-title>Polychaetes species composition in Nha Trang bay</article-title><source>Collection of Marine Research Works</source><volume>21</volume><issue>2</issue><fpage>150</fpage><lpage>166</lpage></element-citation></ref><ref id="B9911904"><element-citation xmlns:xlink="http://www.w3.org/1999/xlink" publication-type="article" xlink:type="simple"><person-group person-group-type="author"><name name-style="western"><surname>Blackstock</surname><given-names>J.</given-names></name><name name-style="western"><surname>Barnes</surname><given-names>M.</given-names></name></person-group><year>1982</year><article-title>The Loch Eil project: biochemical composition of the polychaete, <italic><tp:taxon-name><tp:taxon-name-part taxon-name-part-type="genus" reg="Glycera">Glycera</tp:taxon-name-part><tp:taxon-name-part taxon-name-part-type="species" reg="alba">alba</tp:taxon-name-part></tp:taxon-name></italic> (Müller), from Loch Eil</article-title><source>Journal of Experimental Marine Biology and Ecology</source><volume>57</volume><issue>1</issue><fpage>85</fpage><lpage>92</lpage><pub-id pub-id-type="doi">10.1016/0022-0981(82)90145-9</pub-id></element-citation></ref><ref id="B9911895"><element-citation xmlns:xlink="http://www.w3.org/1999/xlink" publication-type="article" xlink:type="simple"><person-group person-group-type="author"><name name-style="western"><surname>Harkantra</surname><given-names>S. N.</given-names></name><name name-style="western"><surname>Parulekar</surname><given-names>A. H.</given-names></name></person-group><year>1985</year><article-title>Community structure of sand-dwelling macrofauna of an estuarine beach in Goa, India.</article-title><source>Marine Ecology-Progress Series</source></element-citation></ref></ref-list></tp:taxon-treatment>
