# Supplementary material for: Updated checklist of polychaete species (Annelida) recorded from Malaysia, with remarks on the research history
Source: Biodivers Data J. 2023 Oct 19;11:e110021. doi: 10.3897/BDJ.11.e110021 (PMC10603391; doi:10.3897/BDJ.11.e110021)
Supplement: XML Treatment for Glycera cinnamomea [file BDJ.11.e110021-treatment21.xml]

<!DOCTYPE tp:taxon-treatment
  PUBLIC "-//TaxonX//DTD Taxonomic Treatment Publishing DTD v0 20100105//EN" "tax-treatment-NSO.dtd">
<tp:taxon-treatment xmlns:tp="http://www.plazi.org/taxpub"><tp:treatment-meta><mixed-citation publication-type="journal"><person-group><name><surname>Razmi Shah</surname><given-names>Raz Shauqeena Batrisyea</given-names></name><name><surname>Ibrahim</surname><given-names>Yusof Shuaib</given-names></name><name><surname>Villalobos-Guerrero</surname><given-names>Tulio F.</given-names></name><name><surname>Sato</surname><given-names>Masanori</given-names></name></person-group><article-title>Updated checklist of polychaete species (<tp:taxon-name><tp:taxon-name-part taxon-name-part-type="phylum">Annelida</tp:taxon-name-part></tp:taxon-name>) recorded from Malaysia, with remarks on the research history</article-title><source>Biodivers Data J</source><day>19</day><month>10</month><year>2023</year><volume>11</volume><pub-id pub-id-type="doi">10.3897/BDJ.11.e110021</pub-id></mixed-citation></tp:treatment-meta><tp:nomenclature><tp:taxon-name>
              <object-id xmlns:xlink="http://www.w3.org/1999/xlink" content-type="arpha" xlink:type="simple">690BD211-9213-5445-83F8-A43D08053533</object-id>
              <tp:taxon-name-part taxon-name-part-type="genus">Glycera</tp:taxon-name-part>
              <tp:taxon-name-part taxon-name-part-type="species">cinnamomea</tp:taxon-name-part>
            </tp:taxon-name><tp:taxon-authority>Grube, 1874</tp:taxon-authority></tp:nomenclature><tp:treatment-sec sec-type="Distribution"><title>Distribution</title><p>Type locality. Indian Ocean, Sri Lanka.</p><p>Distribution in Malaysia. Teluk Aling, Penang (<xref ref-type="bibr" rid="B9876864">Ong 1995</xref>, <xref ref-type="bibr" rid="B9876483">Idris and Arshad 2013</xref>).</p><p>Distribution outside Malaysia. Andaman, Nicobar coast (<xref ref-type="bibr" rid="B9874371">Böggemann and Eibye-Jacobsen 2002</xref>); Myanmar (<xref ref-type="bibr" rid="B9874362">Böggemann 2002</xref>); Arabian Gulf (<xref ref-type="bibr" rid="B9877595">Wehe and Fiege 2002</xref>); Indian Ocean, Red Sea, Persian Gulf, East and South China Sea (<xref ref-type="bibr" rid="B9874371">Böggemann and Eibye-Jacobsen 2002</xref>); Australia (<xref ref-type="bibr" rid="B9876776">Neave et al. 2013</xref>).</p></tp:treatment-sec><tp:treatment-sec sec-type="Notes"><title>Notes</title><p>Previously recorded as <italic><tp:taxon-name><tp:taxon-name-part taxon-name-part-type="genus" reg="Glycera">Glycera</tp:taxon-name-part><tp:taxon-name-part taxon-name-part-type="species" reg="prashadi">prashadi</tp:taxon-name-part></tp:taxon-name></italic> Fauvel, 1932.</p></tp:treatment-sec><ref-list><ref id="B9876864"><element-citation xmlns:xlink="http://www.w3.org/1999/xlink" publication-type="article" xlink:type="simple"><person-group person-group-type="author"><name name-style="western"><surname>Ong</surname><given-names>B.</given-names></name></person-group><year>1995</year><article-title>Polychaetes of Telok Aling, Penang, Malaysia</article-title><source>Raffles Bulletin of Zoology</source><volume>43</volume><issue>1</issue><fpage>257</fpage><lpage>283</lpage></element-citation></ref><ref id="B9876483"><element-citation xmlns:xlink="http://www.w3.org/1999/xlink" publication-type="article" xlink:type="simple"><person-group person-group-type="author"><name name-style="western"><surname>Idris</surname><given-names>I.</given-names></name><name name-style="western"><surname>Arshad</surname><given-names>A.</given-names></name></person-group><year>2013</year><article-title>Checklist of polychaetous annelids in Malaysia with redescription of two commercially exploited species</article-title><source>Asian Journal of Animal and Veterinary Advances</source><volume>8</volume><issue>3</issue><fpage>409</fpage><lpage>436</lpage><pub-id pub-id-type="doi">10.3923/ajava.2013.409.436</pub-id></element-citation></ref><ref id="B9874371"><element-citation xmlns:xlink="http://www.w3.org/1999/xlink" publication-type="article" xlink:type="simple"><person-group person-group-type="author"><name name-style="western"><surname>Böggemann</surname><given-names>M.</given-names></name><name name-style="western"><surname>Eibye-Jacobsen</surname><given-names>D.</given-names></name></person-group><year>2002</year><article-title>The <tp:taxon-name><tp:taxon-name-part taxon-name-part-type="family">Glyceridae</tp:taxon-name-part></tp:taxon-name> and <tp:taxon-name><tp:taxon-name-part taxon-name-part-type="family">Goniadidae</tp:taxon-name-part></tp:taxon-name> (<tp:taxon-name><tp:taxon-name-part taxon-name-part-type="phylum">Annelida</tp:taxon-name-part></tp:taxon-name>: <tp:taxon-name><tp:taxon-name-part taxon-name-part-type="class">Polychaeta</tp:taxon-name-part></tp:taxon-name>) of the BIOSHELF Project, Andaman Sea, Thailand.</article-title><source>Phuket Marine Biological Center Special Publication</source><volume>24</volume><fpage>149</fpage><lpage>196</lpage></element-citation></ref><ref id="B9874362"><element-citation xmlns:xlink="http://www.w3.org/1999/xlink" publication-type="article" xlink:type="simple"><person-group person-group-type="author"><name name-style="western"><surname>Böggemann</surname><given-names>M.</given-names></name></person-group><year>2002</year><article-title>Revision of the <tp:taxon-name><tp:taxon-name-part taxon-name-part-type="family">Glyceridae</tp:taxon-name-part></tp:taxon-name> Grube 1850 (<tp:taxon-name><tp:taxon-name-part taxon-name-part-type="phylum">Annelida</tp:taxon-name-part></tp:taxon-name>: <tp:taxon-name><tp:taxon-name-part taxon-name-part-type="class">Polychaeta</tp:taxon-name-part></tp:taxon-name>)</article-title><source>Abhandlungen der Senckenbergischen Naturforschenden Gesellschaft</source><volume>555</volume><fpage>1</fpage><lpage>249</lpage></element-citation></ref><ref id="B9877595"><element-citation xmlns:xlink="http://www.w3.org/1999/xlink" publication-type="article" xlink:type="simple"><person-group person-group-type="author"><name name-style="western"><surname>Wehe</surname><given-names>T.</given-names></name><name name-style="western"><surname>Fiege</surname><given-names>D.</given-names></name></person-group><year>2002</year><article-title>Annotated checklist of the polychaete species of the seas surrounding the Arabian Peninsula: Red Sea, Gulf of Aden, Arabian Sea, Gulf of Oman, Arabian Gulf</article-title><source>Fauna of Arabia</source><volume>19</volume><fpage>7</fpage><lpage>238</lpage></element-citation></ref><ref id="B9876776"><element-citation xmlns:xlink="http://www.w3.org/1999/xlink" publication-type="article" xlink:type="simple"><person-group person-group-type="author"><name name-style="western"><surname>Neave</surname><given-names>M. J.</given-names></name><name name-style="western"><surname>Glasby</surname><given-names>C. J.</given-names></name><name name-style="western"><surname>McGuinness</surname><given-names>K. A.</given-names></name><name name-style="western"><surname>Parry</surname><given-names>D. L.</given-names></name><name name-style="western"><surname>Streten-Joyce</surname><given-names>C.</given-names></name><name name-style="western"><surname>Gibb</surname><given-names>K. S.</given-names></name></person-group><year>2013</year><article-title>The diversity and abundance of polychaetes (<tp:taxon-name><tp:taxon-name-part taxon-name-part-type="phylum">Annelida</tp:taxon-name-part></tp:taxon-name>) are altered in sediments impacted by alumina refinery discharge in the Northern Territory, Australia</article-title><source>Marine Environmental Research</source><volume>92</volume><fpage>253</fpage><lpage>263</lpage><pub-id pub-id-type="doi">10.1016/j.marenvres.2013.10.005</pub-id></element-citation></ref></ref-list></tp:taxon-treatment>
