# Supplementary material for: Updated checklist of polychaete species (Annelida) recorded from Malaysia, with remarks on the research history
Source: Biodivers Data J. 2023 Oct 19;11:e110021. doi: 10.3897/BDJ.11.e110021 (PMC10603391; doi:10.3897/BDJ.11.e110021)
Supplement: XML Treatment for Pelagobia longicirrata [file BDJ.11.e110021-treatment27.xml]

<!DOCTYPE tp:taxon-treatment
  PUBLIC "-//TaxonX//DTD Taxonomic Treatment Publishing DTD v0 20100105//EN" "tax-treatment-NSO.dtd">
<tp:taxon-treatment xmlns:tp="http://www.plazi.org/taxpub"><tp:treatment-meta><mixed-citation publication-type="journal"><person-group><name><surname>Razmi Shah</surname><given-names>Raz Shauqeena Batrisyea</given-names></name><name><surname>Ibrahim</surname><given-names>Yusof Shuaib</given-names></name><name><surname>Villalobos-Guerrero</surname><given-names>Tulio F.</given-names></name><name><surname>Sato</surname><given-names>Masanori</given-names></name></person-group><article-title>Updated checklist of polychaete species (<tp:taxon-name><tp:taxon-name-part taxon-name-part-type="phylum">Annelida</tp:taxon-name-part></tp:taxon-name>) recorded from Malaysia, with remarks on the research history</article-title><source>Biodivers Data J</source><day>19</day><month>10</month><year>2023</year><volume>11</volume><pub-id pub-id-type="doi">10.3897/BDJ.11.e110021</pub-id></mixed-citation></tp:treatment-meta><tp:nomenclature><tp:taxon-name>
              <object-id xmlns:xlink="http://www.w3.org/1999/xlink" content-type="arpha" xlink:type="simple">4B9E296C-F964-56F4-8024-F57D50DE932E</object-id>
              <tp:taxon-name-part taxon-name-part-type="genus">Pelagobia</tp:taxon-name-part>
              <tp:taxon-name-part taxon-name-part-type="species">longicirrata</tp:taxon-name-part>
            </tp:taxon-name><tp:taxon-authority>Greeff, 1879</tp:taxon-authority></tp:nomenclature><tp:treatment-sec sec-type="Distribution"><title>Distribution</title><p>Type locality. Canary Islands, Tropical Atlantic.</p><p>Distribution in Malaysia. Questionable record: Strait of Malacca; Selangor River estuary (<xref ref-type="bibr" rid="B9874563">Dales 1959</xref>, <xref ref-type="bibr" rid="B9876767">Nakao et al. 1989a</xref>, <xref ref-type="bibr" rid="B9877092">Rezai et al. 2002</xref>, <xref ref-type="bibr" rid="B9876483">Idris and Arshad 2013</xref>).</p><p>Distribution outside Malaysia. Gulf of Aden, Arabian Sea (<xref ref-type="bibr" rid="B9877595">Wehe and Fiege 2002</xref>); Vietnam (<xref ref-type="bibr" rid="B9876650">Kolbasova and Neretina 2021</xref>); Atlantic Ocean (<xref ref-type="bibr" rid="B9877011">Pleijel and Dales 1991</xref>); Mediterranean Sea (<xref ref-type="bibr" rid="B9876182">Fauvel 1923</xref>, <xref ref-type="bibr" rid="B9877002">Pinca and Dallot 1995</xref>); South Adriatic (<xref ref-type="bibr" rid="B9874323">Batistić et al. 2004</xref>); Southern Chile (<xref ref-type="bibr" rid="B9874344">Bilbao et al. 2008</xref>); Mexico (<xref ref-type="bibr" rid="B9876250">Fernández-Álamo and Sanvicente-Añorve 2005</xref>); Scotia Front region (<xref ref-type="bibr" rid="B9877470">Siciński 1988</xref>); Strait of Magellan (<xref ref-type="bibr" rid="B9876390">Guglielmo et al. 2014</xref>).</p></tp:treatment-sec><ref-list><ref id="B9874563"><element-citation xmlns:xlink="http://www.w3.org/1999/xlink" publication-type="article" xlink:type="simple"><person-group person-group-type="author"><name name-style="western"><surname>Dales</surname><given-names>R. P.</given-names></name></person-group><year>1959</year><article-title>Pelagic polychaetes from the Malacca Straits and south China Sea.</article-title><source>Journal of Natural History</source><volume>2</volume><issue>20</issue><fpage>481</fpage><lpage>487</lpage><pub-id pub-id-type="doi">10.1080/00222935908650880</pub-id></element-citation></ref><ref id="B9876767"><element-citation xmlns:xlink="http://www.w3.org/1999/xlink" publication-type="article" xlink:type="simple"><person-group person-group-type="author"><name name-style="western"><surname>Nakao</surname><given-names>S.</given-names></name><name name-style="western"><surname>Shazili</surname><given-names>N. A.M.</given-names></name><name name-style="western"><surname>Salleh</surname><given-names>H. U.</given-names></name></person-group><year>1989</year><article-title>Benthic communities in the areas under and around the fish-culture rafts at the Kuala Terengganu River Estuary, Malaysia</article-title><source>Bulletin of the Faculty of Fisheries Hokkaido University</source><volume>40</volume><issue>3</issue><fpage>154</fpage><lpage>158</lpage></element-citation></ref><ref id="B9877092"><element-citation xmlns:xlink="http://www.w3.org/1999/xlink" publication-type="chapter" xlink:type="simple"><person-group person-group-type="author"><name name-style="western"><surname>Rezai</surname><given-names>H.</given-names></name><name name-style="western"><surname>Yusoff</surname><given-names>F. M.</given-names></name><name name-style="western"><surname>Arshad</surname><given-names>A.</given-names></name><name name-style="western"><surname>Kawamura</surname><given-names>A.</given-names></name></person-group><year>2002</year><chapter-title>Distribution of pelagic polychaetes in the Straits of Malacca</chapter-title><person-group person-group-type="editor"><name name-style="western"><surname>Shariff</surname><given-names>M.</given-names></name><name name-style="western"><surname>Ibrahim</surname><given-names>H. M.</given-names></name><name name-style="western"><surname>Tan</surname><given-names>S. G.</given-names></name><name name-style="western"><surname>Tai</surname><given-names>S. Y.</given-names></name></person-group><source>Tropical Marine Environment: Charting Strategies for the Millennium</source><publisher-name>Malacca Straits Research and Development Centre (MASDEC), University of Putra Malaysia</publisher-name><publisher-loc>Penang, Malaysia</publisher-loc><size units="page">423-436</size></element-citation></ref><ref id="B9876483"><element-citation xmlns:xlink="http://www.w3.org/1999/xlink" publication-type="article" xlink:type="simple"><person-group person-group-type="author"><name name-style="western"><surname>Idris</surname><given-names>I.</given-names></name><name name-style="western"><surname>Arshad</surname><given-names>A.</given-names></name></person-group><year>2013</year><article-title>Checklist of polychaetous annelids in Malaysia with redescription of two commercially exploited species</article-title><source>Asian Journal of Animal and Veterinary Advances</source><volume>8</volume><issue>3</issue><fpage>409</fpage><lpage>436</lpage><pub-id pub-id-type="doi">10.3923/ajava.2013.409.436</pub-id></element-citation></ref><ref id="B9877595"><element-citation xmlns:xlink="http://www.w3.org/1999/xlink" publication-type="article" xlink:type="simple"><person-group person-group-type="author"><name name-style="western"><surname>Wehe</surname><given-names>T.</given-names></name><name name-style="western"><surname>Fiege</surname><given-names>D.</given-names></name></person-group><year>2002</year><article-title>Annotated checklist of the polychaete species of the seas surrounding the Arabian Peninsula: Red Sea, Gulf of Aden, Arabian Sea, Gulf of Oman, Arabian Gulf</article-title><source>Fauna of Arabia</source><volume>19</volume><fpage>7</fpage><lpage>238</lpage></element-citation></ref><ref id="B9876650"><element-citation xmlns:xlink="http://www.w3.org/1999/xlink" publication-type="article" xlink:type="simple"><person-group person-group-type="author"><name name-style="western"><surname>Kolbasova</surname><given-names>G.</given-names></name><name name-style="western"><surname>Neretina</surname><given-names>T.</given-names></name></person-group><year>2021</year><article-title>A new species of <italic><tp:taxon-name><tp:taxon-name-part taxon-name-part-type="genus" reg="Pelagobia">Pelagobia</tp:taxon-name-part></tp:taxon-name></italic> (<tp:taxon-name><tp:taxon-name-part taxon-name-part-type="family">Lopadorrhynchidae</tp:taxon-name-part></tp:taxon-name>, <tp:taxon-name><tp:taxon-name-part taxon-name-part-type="phylum">Annelida</tp:taxon-name-part></tp:taxon-name>), with some notes on literature records of <italic><tp:taxon-name><tp:taxon-name-part taxon-name-part-type="genus" reg="Pelagobia">Pelagobia</tp:taxon-name-part><tp:taxon-name-part taxon-name-part-type="species" reg="longicirrata">longicirrata</tp:taxon-name-part></tp:taxon-name></italic> Greeff, 1879</article-title><source>Zootaxa</source><volume>5023</volume><issue>1</issue><fpage>77</fpage><lpage>92</lpage><pub-id pub-id-type="doi">10.11646/zootaxa.5023.1.4</pub-id></element-citation></ref><ref id="B9877011"><element-citation xmlns:xlink="http://www.w3.org/1999/xlink" publication-type="chapter" xlink:type="simple"><person-group person-group-type="author"><name name-style="western"><surname>Pleijel</surname><given-names>F.</given-names></name><name name-style="western"><surname>Dales</surname><given-names>R. P.</given-names></name></person-group><year>1991</year><chapter-title>Polychaetes: British phyllodocoideans, typhloscolecoideans and tomopteroideans</chapter-title><person-group person-group-type="editor"><name name-style="western"><surname>Kermack</surname><given-names>D. M.</given-names></name><name name-style="western"><surname>Barnes</surname><given-names>R. S.K.</given-names></name></person-group><source>Synopses of the British Fauna (New Series</source><publisher-name>Universal Book Services</publisher-name><size units="page">1-202</size></element-citation></ref><ref id="B9876182"><element-citation xmlns:xlink="http://www.w3.org/1999/xlink" publication-type="book" xlink:type="simple"><person-group person-group-type="author"><name name-style="western"><surname>Fauvel</surname><given-names>P.</given-names></name></person-group><year>1923</year><source>Faune de France 5: Polychètes errantes</source><publisher-name>Paul Lechevalier</publisher-name><publisher-loc>Paris</publisher-loc><size units="page">488</size></element-citation></ref><ref id="B9877002"><element-citation xmlns:xlink="http://www.w3.org/1999/xlink" publication-type="article" xlink:type="simple"><person-group person-group-type="author"><name name-style="western"><surname>Pinca</surname><given-names>S.</given-names></name><name name-style="western"><surname>Dallot</surname><given-names>S.</given-names></name></person-group><year>1995</year><article-title>Meso- and macrozooplankton composition patterns related to hydrodynamic structures in the Ligurian Sea (Trophos-2 experiment, April-June 1986</article-title><source>Marine Ecology Progress Series</source><volume>126</volume><fpage>49</fpage><lpage>65</lpage><pub-id pub-id-type="doi">10.3354/meps126049</pub-id></element-citation></ref><ref id="B9874323"><element-citation xmlns:xlink="http://www.w3.org/1999/xlink" publication-type="article" xlink:type="simple"><person-group person-group-type="author"><name name-style="western"><surname>Batistić</surname><given-names>M.</given-names></name><name name-style="western"><surname>Kršinić</surname><given-names>F.</given-names></name><name name-style="western"><surname>Jasprica</surname><given-names>N.</given-names></name><name name-style="western"><surname>Carić</surname><given-names>M.</given-names></name><name name-style="western"><surname>Viličić</surname><given-names>D.</given-names></name><name name-style="western"><surname>Lučić</surname><given-names>D.</given-names></name></person-group><year>2004</year><article-title>Gelatinous invertebrate zooplankton of the South Adriatic: species composition and vertical distribution</article-title><source>Journal of Plankton Research</source><volume>26</volume><issue>4</issue><fpage>459</fpage><lpage>474</lpage><pub-id pub-id-type="doi">10.1093/plankt/fbh043</pub-id></element-citation></ref><ref id="B9874344"><element-citation xmlns:xlink="http://www.w3.org/1999/xlink" publication-type="article" xlink:type="simple"><person-group person-group-type="author"><name name-style="western"><surname>Bilbao</surname><given-names>M.</given-names></name><name name-style="western"><surname>Palma</surname><given-names>S.</given-names></name><name name-style="western"><surname>Rozbaczylo</surname><given-names>N.</given-names></name></person-group><year>2008</year><article-title>First records of pelagic polychaetes in southern Chile (Boca del Guafo-Elefantes Channel)</article-title><source>Latin American Journal of Aquatic Research</source><volume>36</volume><issue>1</issue><fpage>129</fpage><lpage>135</lpage><pub-id pub-id-type="doi">10.3856/vol36-issue1-fulltext-13</pub-id></element-citation></ref><ref id="B9876250"><element-citation xmlns:xlink="http://www.w3.org/1999/xlink" publication-type="article" xlink:type="simple"><person-group person-group-type="author"><name name-style="western"><surname>Fernández-Álamo</surname><given-names>M. A.</given-names></name><name name-style="western"><surname>Sanvicente-Añorve</surname><given-names>L.</given-names></name></person-group><year>2005</year><article-title>Holoplanktonic polychaetes from the Gulf of Tehantepec, Mexico</article-title><source>Cahiers de Biologie Marine</source><volume>46</volume><issue>3</issue><fpage>227</fpage></element-citation></ref><ref id="B9877470"><element-citation xmlns:xlink="http://www.w3.org/1999/xlink" publication-type="article" xlink:type="simple"><person-group person-group-type="author"><name name-style="western"><surname>Siciński</surname><given-names>J.</given-names></name></person-group><year>1988</year><article-title>Pelagic <tp:taxon-name><tp:taxon-name-part taxon-name-part-type="class">Polychaeta</tp:taxon-name-part></tp:taxon-name> in the Scotia Front west of Elephant Island (BIOMASS III, October-November 1986)</article-title><source>Polish Polar Research</source><volume>9</volume><issue>2-3</issue><fpage>277</fpage><lpage>282</lpage></element-citation></ref><ref id="B9876390"><element-citation xmlns:xlink="http://www.w3.org/1999/xlink" publication-type="article" xlink:type="simple"><person-group person-group-type="author"><name name-style="western"><surname>Guglielmo</surname><given-names>R.</given-names></name><name name-style="western"><surname>Gambi</surname><given-names>M. C.</given-names></name><name name-style="western"><surname>Granata</surname><given-names>A.</given-names></name><name name-style="western"><surname>Guglielmo</surname><given-names>L.</given-names></name><name name-style="western"><surname>Minutoli</surname><given-names>R.</given-names></name></person-group><year>2014</year><article-title>Composition, abundance, and distribution of holoplanktonic polychaetes within the Strait of Magellan (southern America) in austral summer</article-title><source>Polar Biology</source><volume>37</volume><fpage>999</fpage><lpage>1015</lpage><pub-id pub-id-type="doi">10.1007/s00300-014-1496-8</pub-id></element-citation></ref></ref-list></tp:taxon-treatment>
