# Supplementary material for: Updated checklist of polychaete species (Annelida) recorded from Malaysia, with remarks on the research history
Source: Biodivers Data J. 2023 Oct 19;11:e110021. doi: 10.3897/BDJ.11.e110021 (PMC10603391; doi:10.3897/BDJ.11.e110021)
Supplement: XML Treatment for Dendronereides arborifera [file BDJ.11.e110021-treatment32.xml]

<!DOCTYPE tp:taxon-treatment
  PUBLIC "-//TaxonX//DTD Taxonomic Treatment Publishing DTD v0 20100105//EN" "tax-treatment-NSO.dtd">
<tp:taxon-treatment xmlns:tp="http://www.plazi.org/taxpub"><tp:treatment-meta><mixed-citation publication-type="journal"><person-group><name><surname>Razmi Shah</surname><given-names>Raz Shauqeena Batrisyea</given-names></name><name><surname>Ibrahim</surname><given-names>Yusof Shuaib</given-names></name><name><surname>Villalobos-Guerrero</surname><given-names>Tulio F.</given-names></name><name><surname>Sato</surname><given-names>Masanori</given-names></name></person-group><article-title>Updated checklist of polychaete species (<tp:taxon-name><tp:taxon-name-part taxon-name-part-type="phylum">Annelida</tp:taxon-name-part></tp:taxon-name>) recorded from Malaysia, with remarks on the research history</article-title><source>Biodivers Data J</source><day>19</day><month>10</month><year>2023</year><volume>11</volume><pub-id pub-id-type="doi">10.3897/BDJ.11.e110021</pub-id></mixed-citation></tp:treatment-meta><tp:nomenclature><tp:taxon-name>
              <object-id xmlns:xlink="http://www.w3.org/1999/xlink" content-type="arpha" xlink:type="simple">DC598FCC-D4CB-54A8-AE4F-85D4C997AFE6</object-id>
              <tp:taxon-name-part taxon-name-part-type="genus">Dendronereides</tp:taxon-name-part>
              <tp:taxon-name-part taxon-name-part-type="species">arborifera</tp:taxon-name-part>
            </tp:taxon-name><tp:taxon-authority>Peters, 1854</tp:taxon-authority></tp:nomenclature><tp:treatment-sec sec-type="Distribution"><title>Distribution</title><p>Type locality. Mozambique, Indian Ocean.</p><p>Distribution in Malaysia. Selangor River estuary (<xref ref-type="bibr" rid="B9876767">Nakao et al. 1989a</xref>).</p><p>Distribution outside Malaysia. Singapore (<xref ref-type="bibr" rid="B9874436">Chan 2009</xref>); Africa (<xref ref-type="bibr" rid="B9912053">Pillay and Perissinotto 2008</xref>); Vasishta Godavari Estuary (<xref ref-type="bibr" rid="B9913555">Sarma and Rao 1982</xref>); India (<xref ref-type="bibr" rid="B9913511">Roy and Nandi 2012</xref>).</p></tp:treatment-sec><ref-list><ref id="B9876767"><element-citation xmlns:xlink="http://www.w3.org/1999/xlink" publication-type="article" xlink:type="simple"><person-group person-group-type="author"><name name-style="western"><surname>Nakao</surname><given-names>S.</given-names></name><name name-style="western"><surname>Shazili</surname><given-names>N. A.M.</given-names></name><name name-style="western"><surname>Salleh</surname><given-names>H. U.</given-names></name></person-group><year>1989</year><article-title>Benthic communities in the areas under and around the fish-culture rafts at the Kuala Terengganu River Estuary, Malaysia</article-title><source>Bulletin of the Faculty of Fisheries Hokkaido University</source><volume>40</volume><issue>3</issue><fpage>154</fpage><lpage>158</lpage></element-citation></ref><ref id="B9874436"><element-citation xmlns:xlink="http://www.w3.org/1999/xlink" publication-type="article" xlink:type="simple"><person-group person-group-type="author"><name name-style="western"><surname>Chan</surname><given-names>W. M.F.</given-names></name></person-group><year>2009</year><article-title>New nereidid records (<tp:taxon-name><tp:taxon-name-part taxon-name-part-type="phylum">Annelida</tp:taxon-name-part></tp:taxon-name>: <tp:taxon-name><tp:taxon-name-part taxon-name-part-type="class">Polychaeta</tp:taxon-name-part></tp:taxon-name>) from mangroves and sediment flats of Singapore</article-title><source>Raffles Bulletin of Zoology</source><volume>22</volume><fpage>159</fpage><lpage>172</lpage></element-citation></ref><ref id="B9912053"><element-citation xmlns:xlink="http://www.w3.org/1999/xlink" publication-type="article" xlink:type="simple"><person-group person-group-type="author"><name name-style="western"><surname>Pillay</surname><given-names>D.</given-names></name><name name-style="western"><surname>Perissinotto</surname><given-names>R.</given-names></name></person-group><year>2008</year><article-title>The benthic macrofauna of the St. Lucia Estuary during the 2005 drought year</article-title><source>Estuarine, Coastal and Shelf Science</source><volume>77</volume><issue>1</issue><fpage>35</fpage><lpage>46</lpage><pub-id pub-id-type="doi">10.1016/j.ecss.2007.09.004</pub-id></element-citation></ref><ref id="B9913555"><element-citation xmlns:xlink="http://www.w3.org/1999/xlink" publication-type="article" xlink:type="simple"><person-group person-group-type="author"><name name-style="western"><surname>Sarma</surname><given-names>D. V.</given-names></name><name name-style="western"><surname>Rao</surname><given-names>D.</given-names></name></person-group><year>1982</year><article-title>Abundance and distribution of <italic><tp:taxon-name><tp:taxon-name-part taxon-name-part-type="genus" reg="Dendronereis">Dendronereis</tp:taxon-name-part><tp:taxon-name-part taxon-name-part-type="species" reg="arborifera">arborifera</tp:taxon-name-part></tp:taxon-name></italic> Peters, 1854 (<tp:taxon-name><tp:taxon-name-part taxon-name-part-type="family">Nereidae</tp:taxon-name-part></tp:taxon-name>: <tp:taxon-name><tp:taxon-name-part taxon-name-part-type="class">Polychaeta</tp:taxon-name-part></tp:taxon-name>) in the Vasishta Godavari Estuary</article-title><source>Indian Journal of Marine Sciences</source><volume>11</volume><fpage>90</fpage><lpage>92</lpage></element-citation></ref><ref id="B9913511"><element-citation xmlns:xlink="http://www.w3.org/1999/xlink" publication-type="article" xlink:type="simple"><person-group person-group-type="author"><name name-style="western"><surname>Roy</surname><given-names>M.</given-names></name><name name-style="western"><surname>Nandi</surname><given-names>N. C.</given-names></name></person-group><year>2012</year><article-title>Distribution pattern of macrozoobenthos in relation to salinity of Hugli-Matla estuaries in India</article-title><source>Wetlands</source><volume>32</volume><fpage>1001</fpage><lpage>1009</lpage><pub-id pub-id-type="doi">10.1007/s13157-012-0293-9</pub-id></element-citation></ref></ref-list></tp:taxon-treatment>
