# Supplementary material for: Updated checklist of polychaete species (Annelida) recorded from Malaysia, with remarks on the research history
Source: Biodivers Data J. 2023 Oct 19;11:e110021. doi: 10.3897/BDJ.11.e110021 (PMC10603391; doi:10.3897/BDJ.11.e110021)
Supplement: XML Treatment for Namalycastis rhodochorde [file BDJ.11.e110021-treatment34.xml]

<!DOCTYPE tp:taxon-treatment
  PUBLIC "-//TaxonX//DTD Taxonomic Treatment Publishing DTD v0 20100105//EN" "tax-treatment-NSO.dtd">
<tp:taxon-treatment xmlns:tp="http://www.plazi.org/taxpub"><tp:treatment-meta><mixed-citation publication-type="journal"><person-group><name><surname>Razmi Shah</surname><given-names>Raz Shauqeena Batrisyea</given-names></name><name><surname>Ibrahim</surname><given-names>Yusof Shuaib</given-names></name><name><surname>Villalobos-Guerrero</surname><given-names>Tulio F.</given-names></name><name><surname>Sato</surname><given-names>Masanori</given-names></name></person-group><article-title>Updated checklist of polychaete species (<tp:taxon-name><tp:taxon-name-part taxon-name-part-type="phylum">Annelida</tp:taxon-name-part></tp:taxon-name>) recorded from Malaysia, with remarks on the research history</article-title><source>Biodivers Data J</source><day>19</day><month>10</month><year>2023</year><volume>11</volume><pub-id pub-id-type="doi">10.3897/BDJ.11.e110021</pub-id></mixed-citation></tp:treatment-meta><tp:nomenclature><tp:taxon-name>
              <object-id xmlns:xlink="http://www.w3.org/1999/xlink" content-type="arpha" xlink:type="simple">4F38FD5E-2578-58D2-882A-D8697941FD51</object-id>
              <tp:taxon-name-part taxon-name-part-type="genus">Namalycastis</tp:taxon-name-part>
              <tp:taxon-name-part taxon-name-part-type="species">rhodochorde</tp:taxon-name-part>
            </tp:taxon-name><tp:taxon-authority>Glasby, Miura, Nishi &amp; Junardi, 2007</tp:taxon-authority></tp:nomenclature><tp:treatment-sec sec-type="Distribution"><title>Distribution</title><p>Type locality. Kalimantan, Indonesia.</p><p>Distribution in Malaysia. West coast of Peninsular Malaysia and Kota Kinabalu, Sabah, Borneo (<xref ref-type="bibr" rid="B9876529">Idris et al. 2012</xref>, <xref ref-type="bibr" rid="B9876483">Idris and Arshad 2013</xref>).</p><p>Distribution outside Malaysia. West Kalimantan, Indonesia (<xref ref-type="bibr" rid="B9876600">Junardi 2020</xref>).</p></tp:treatment-sec><tp:treatment-sec sec-type="Notes"><title>Notes</title><p>Known as nypa palm worm and locally known as ‘Ruat nipah’ and ‘Punpun nipah’. Used as bait for fish and shrimp (<xref ref-type="bibr" rid="B9876613">Junardi et al. 2014</xref>).</p></tp:treatment-sec><ref-list><ref id="B9876529"><element-citation xmlns:xlink="http://www.w3.org/1999/xlink" publication-type="conference-paper" xlink:type="simple"><person-group person-group-type="author"><name name-style="western"><surname>Idris</surname><given-names>I.</given-names></name><name name-style="western"><surname>Glasby</surname><given-names>C.</given-names></name><name name-style="western"><surname>Arshad</surname><given-names>A.</given-names></name></person-group><year>2012</year><person-group person-group-type="editor"><name name-style="western"><surname>Mohamed-Zin</surname><given-names>W. W.M.K</given-names></name></person-group><article-title>Nereididae (Annelida: Polychaeta) used as baitworms in Peninsular Malaysia</article-title><source>UMT Postgraduate Conference</source><conf-loc>Corus Hotel, Kuala Lumpur</conf-loc><conf-date>5–7 July 2012</conf-date><size units="page">239-249</size></element-citation></ref><ref id="B9876483"><element-citation xmlns:xlink="http://www.w3.org/1999/xlink" publication-type="article" xlink:type="simple"><person-group person-group-type="author"><name name-style="western"><surname>Idris</surname><given-names>I.</given-names></name><name name-style="western"><surname>Arshad</surname><given-names>A.</given-names></name></person-group><year>2013</year><article-title>Checklist of polychaetous annelids in Malaysia with redescription of two commercially exploited species</article-title><source>Asian Journal of Animal and Veterinary Advances</source><volume>8</volume><issue>3</issue><fpage>409</fpage><lpage>436</lpage><pub-id pub-id-type="doi">10.3923/ajava.2013.409.436</pub-id></element-citation></ref><ref id="B9876600"><element-citation xmlns:xlink="http://www.w3.org/1999/xlink" publication-type="chapter" xlink:type="simple"><person-group person-group-type="author"><name name-style="western"><surname>Junardi</surname></name></person-group><year>2020</year><chapter-title>The giant nypa palm worm <italic>Namalycastis rhodochorde</italic> (Polychaeta: Nereididae) in West Kalimantan: Reproduction and aquaculture studies</chapter-title><person-group person-group-type="editor"><name name-style="western"><surname>Kustiati</surname></name><name name-style="western"><surname>Candramila</surname><given-names>W.</given-names></name></person-group><source>KOBI-2019 (EPiC Series in Biological Sciences)</source><volume>1</volume><size units="page">1-7</size><pub-id pub-id-type="doi">10.29007/6vjb</pub-id></element-citation></ref><ref id="B9876613"><element-citation xmlns:xlink="http://www.w3.org/1999/xlink" publication-type="article" xlink:type="simple"><person-group person-group-type="author"><name name-style="western"><surname>Junardi</surname></name><name name-style="western"><surname>A</surname><given-names>Ridwan</given-names></name><name name-style="western"><surname>Yuwono</surname><given-names>E.</given-names></name><name name-style="western"><surname>Anggraeni</surname><given-names>T.</given-names></name></person-group><year>2014</year><article-title>The maturity of nypa palm worm <italic><tp:taxon-name><tp:taxon-name-part taxon-name-part-type="genus" reg="Namalycastis">Namalycastis</tp:taxon-name-part><tp:taxon-name-part taxon-name-part-type="species" reg="rhodochorde">rhodochorde</tp:taxon-name-part></tp:taxon-name></italic> (<tp:taxon-name><tp:taxon-name-part taxon-name-part-type="class">Polychaeta</tp:taxon-name-part></tp:taxon-name>: <tp:taxon-name><tp:taxon-name-part taxon-name-part-type="family">Nereididae</tp:taxon-name-part></tp:taxon-name></article-title><source>AIP Conference Proceedings</source><volume>1589</volume><fpage>320</fpage><lpage>324</lpage><pub-id pub-id-type="doi">10.1063/1.4868810</pub-id></element-citation></ref></ref-list></tp:taxon-treatment>
