# Supplementary material for: Updated checklist of polychaete species (Annelida) recorded from Malaysia, with remarks on the research history
Source: Biodivers Data J. 2023 Oct 19;11:e110021. doi: 10.3897/BDJ.11.e110021 (PMC10603391; doi:10.3897/BDJ.11.e110021)
Supplement: XML Treatment for Neanthes glandicincta [file BDJ.11.e110021-treatment35.xml]

<!DOCTYPE tp:taxon-treatment
  PUBLIC "-//TaxonX//DTD Taxonomic Treatment Publishing DTD v0 20100105//EN" "tax-treatment-NSO.dtd">
<tp:taxon-treatment xmlns:tp="http://www.plazi.org/taxpub"><tp:treatment-meta><mixed-citation publication-type="journal"><person-group><name><surname>Razmi Shah</surname><given-names>Raz Shauqeena Batrisyea</given-names></name><name><surname>Ibrahim</surname><given-names>Yusof Shuaib</given-names></name><name><surname>Villalobos-Guerrero</surname><given-names>Tulio F.</given-names></name><name><surname>Sato</surname><given-names>Masanori</given-names></name></person-group><article-title>Updated checklist of polychaete species (<tp:taxon-name><tp:taxon-name-part taxon-name-part-type="phylum">Annelida</tp:taxon-name-part></tp:taxon-name>) recorded from Malaysia, with remarks on the research history</article-title><source>Biodivers Data J</source><day>19</day><month>10</month><year>2023</year><volume>11</volume><pub-id pub-id-type="doi">10.3897/BDJ.11.e110021</pub-id></mixed-citation></tp:treatment-meta><tp:nomenclature><tp:taxon-name>
              <object-id xmlns:xlink="http://www.w3.org/1999/xlink" content-type="arpha" xlink:type="simple">6B08562B-78B6-5B80-AE96-289C147B16BE</object-id>
              <tp:taxon-name-part taxon-name-part-type="genus">Neanthes</tp:taxon-name-part>
              <tp:taxon-name-part taxon-name-part-type="species">glandicincta</tp:taxon-name-part>
            </tp:taxon-name><tp:taxon-authority>(Southern, 1921)</tp:taxon-authority></tp:nomenclature><tp:treatment-sec sec-type="Distribution"><title>Distribution</title><p>Type locality. Near Calcutta, India.</p><p>Distribution in Malaysia. Jeram Beach, Selangor; Tumpat, Kelantan Delta, Kelantan; Setiu Lagoon, Terengganu; Kuala Ibai, Terengganu (<xref ref-type="bibr" rid="B9877033">Polgar et al. 2015</xref>, <xref ref-type="bibr" rid="B9876474">Ibrahim et al. 2019</xref>, <xref ref-type="bibr" rid="B9874267">Azmi et al. 2021</xref>).</p><p>Distribution outside Malaysia. India (<xref ref-type="bibr" rid="B10034285">Southern 1921</xref>, <xref ref-type="bibr" rid="B10034294">Lee and Glasby 2015</xref>); Myanmar (<xref ref-type="bibr" rid="B10034303">Monro 1937</xref>, <xref ref-type="bibr" rid="B10034294">Lee and Glasby 2015</xref>); Western Singapore (<xref ref-type="bibr" rid="B10034294">Lee and Glasby 2015</xref>); Thailand (<xref ref-type="bibr" rid="B9874267">Azmi et al. 2021</xref>).</p></tp:treatment-sec><tp:treatment-sec sec-type="Notes"><title>Notes</title><p>Previously recorded as <tp:taxon-name><tp:taxon-name-part taxon-name-part-type="genus" reg="Ceratonereis">Ceratonereis</tp:taxon-name-part> (<tp:taxon-name-part taxon-name-part-type="subgenus" reg="Composetia">Composetia</tp:taxon-name-part>) <tp:taxon-name-part taxon-name-part-type="species" reg="burmensis">burmensis</tp:taxon-name-part></tp:taxon-name> Monro, 1937 (<xref ref-type="bibr" rid="B9877033">Polgar et al. 2015</xref>).</p></tp:treatment-sec><ref-list><ref id="B9877033"><element-citation xmlns:xlink="http://www.w3.org/1999/xlink" publication-type="article" xlink:type="simple"><person-group person-group-type="author"><name name-style="western"><surname>Polgar</surname><given-names>G.</given-names></name><name name-style="western"><surname>Nishi</surname><given-names>E.</given-names></name><name name-style="western"><surname>Idris</surname><given-names>I.</given-names></name><name name-style="western"><surname>Glasby</surname><given-names>C. J.</given-names></name></person-group><year>2015</year><article-title>Tropical polychaete community and reef dynamics: insights from a Malayan <italic><tp:taxon-name><tp:taxon-name-part taxon-name-part-type="genus" reg="Sabellaria">Sabellaria</tp:taxon-name-part></tp:taxon-name></italic> (<tp:taxon-name><tp:taxon-name-part taxon-name-part-type="phylum">Annelida</tp:taxon-name-part></tp:taxon-name>: <tp:taxon-name><tp:taxon-name-part taxon-name-part-type="family">Sabellariidae</tp:taxon-name-part></tp:taxon-name>) reef</article-title><source>Raffles Bulletin of Zoology</source><volume>63</volume><fpage>401</fpage><lpage>417</lpage></element-citation></ref><ref id="B9876474"><element-citation xmlns:xlink="http://www.w3.org/1999/xlink" publication-type="article" xlink:type="simple"><person-group person-group-type="author"><name name-style="western"><surname>Ibrahim</surname><given-names>N. F.</given-names></name><name name-style="western"><surname>Ibrahim</surname><given-names>Y. S.</given-names></name><name name-style="western"><surname>Sato</surname><given-names>M.</given-names></name></person-group><year>2019</year><article-title>New record of an estuarine polychaete, <italic><tp:taxon-name><tp:taxon-name-part taxon-name-part-type="genus" reg="Neanthes">Neanthes</tp:taxon-name-part><tp:taxon-name-part taxon-name-part-type="species" reg="glandicincta">glandicincta</tp:taxon-name-part></tp:taxon-name></italic> (<tp:taxon-name><tp:taxon-name-part taxon-name-part-type="phylum">Annelida</tp:taxon-name-part></tp:taxon-name>, <tp:taxon-name><tp:taxon-name-part taxon-name-part-type="family">Nereididae</tp:taxon-name-part></tp:taxon-name>) on the eastern coast of Peninsular Malaysia</article-title><source>ZooKeys</source><volume>831</volume><fpage>81</fpage><lpage>94</lpage><pub-id pub-id-type="doi">10.3897/zookeys.831.28588</pub-id></element-citation></ref><ref id="B9874267"><element-citation xmlns:xlink="http://www.w3.org/1999/xlink" publication-type="article" xlink:type="simple"><person-group person-group-type="author"><name name-style="western"><surname>Azmi</surname><given-names>S. S.</given-names></name><name name-style="western"><surname>Ibrahim</surname><given-names>Y. S.</given-names></name><name name-style="western"><surname>Angsupanich</surname><given-names>S.</given-names></name><name name-style="western"><surname>Sumpuntarat</surname><given-names>P.</given-names></name><name name-style="western"><surname>Sato</surname><given-names>M.</given-names></name></person-group><year>2021</year><article-title>Epitokous metamorphosis, reproductive swimming, and early development of the estuarine polychaete, <italic><tp:taxon-name><tp:taxon-name-part taxon-name-part-type="genus" reg="Neanthes">Neanthes</tp:taxon-name-part><tp:taxon-name-part taxon-name-part-type="species" reg="glandicincta">glandicincta</tp:taxon-name-part></tp:taxon-name></italic> Southern, 1921 (<tp:taxon-name><tp:taxon-name-part taxon-name-part-type="phylum">Annelida</tp:taxon-name-part></tp:taxon-name>, <tp:taxon-name><tp:taxon-name-part taxon-name-part-type="family">Nereididae</tp:taxon-name-part></tp:taxon-name>) on the east coast of the Malay Peninsula</article-title><source>Zookeys</source><volume>1011</volume><fpage>1</fpage><lpage>24</lpage><pub-id pub-id-type="doi">10.3897/zookeys.1011.59780</pub-id></element-citation></ref><ref id="B10034285"><element-citation xmlns:xlink="http://www.w3.org/1999/xlink" publication-type="article" xlink:type="simple"><person-group person-group-type="author"><name name-style="western"><surname>Southern</surname><given-names>Rowland</given-names></name></person-group><year>1921</year><article-title><tp:taxon-name><tp:taxon-name-part taxon-name-part-type="class">Polychaeta</tp:taxon-name-part></tp:taxon-name> of the Chilka Lake and also of fresh and brackish waters in other parts of India</article-title><source>Memoirs of the Indian Museum</source><volume>5</volume><issue>8</issue><fpage>563</fpage><lpage>659</lpage></element-citation></ref><ref id="B10034294"><element-citation xmlns:xlink="http://www.w3.org/1999/xlink" publication-type="article" xlink:type="simple"><person-group person-group-type="author"><name name-style="western"><surname>Lee</surname><given-names>Y. L.</given-names></name><name name-style="western"><surname>Glasby</surname><given-names>C. J.</given-names></name></person-group><year>2015</year><article-title>A new cryptic species of <italic><tp:taxon-name><tp:taxon-name-part taxon-name-part-type="genus" reg="Neanthes">Neanthes</tp:taxon-name-part></tp:taxon-name></italic> (<tp:taxon-name><tp:taxon-name-part taxon-name-part-type="phylum">Annelida</tp:taxon-name-part></tp:taxon-name>: <tp:taxon-name><tp:taxon-name-part taxon-name-part-type="order">Phyllodocida</tp:taxon-name-part></tp:taxon-name>: <tp:taxon-name><tp:taxon-name-part taxon-name-part-type="family">Nereididae</tp:taxon-name-part></tp:taxon-name>) from Singapore confused with <italic><tp:taxon-name><tp:taxon-name-part taxon-name-part-type="genus" reg="Neanthes">Neanthes</tp:taxon-name-part><tp:taxon-name-part taxon-name-part-type="species" reg="glandicincta">glandicincta</tp:taxon-name-part></tp:taxon-name></italic> Southern, 1921 and <tp:taxon-name><tp:taxon-name-part taxon-name-part-type="genus" reg="Ceratonereis">Ceratonereis</tp:taxon-name-part> (<tp:taxon-name-part taxon-name-part-type="subgenus" reg="Composetia">Composetia</tp:taxon-name-part>) <tp:taxon-name-part taxon-name-part-type="species" reg="burmensis">burmensis</tp:taxon-name-part></tp:taxon-name> (Monro, 1937)</article-title><source>Raffles Bulletin of Zoology</source><volume>31</volume><fpage>75</fpage><lpage>95</lpage></element-citation></ref><ref id="B10034303"><element-citation xmlns:xlink="http://www.w3.org/1999/xlink" publication-type="article" xlink:type="simple"><person-group person-group-type="author"><name name-style="western"><surname>Monro</surname><given-names>C. C.A.</given-names></name></person-group><year>1937</year><article-title>On two new polychaetes from Indian Ocean</article-title><source>Annals and Magazine of Natural History Series</source><volume>10</volume><issue>19</issue><fpage>531</fpage><lpage>538</lpage><pub-id pub-id-type="doi">10.1080/00222933708655297</pub-id></element-citation></ref></ref-list></tp:taxon-treatment>
