# Supplementary material for: Updated checklist of polychaete species (Annelida) recorded from Malaysia, with remarks on the research history
Source: Biodivers Data J. 2023 Oct 19;11:e110021. doi: 10.3897/BDJ.11.e110021 (PMC10603391; doi:10.3897/BDJ.11.e110021)
Supplement: XML Treatment for Perinereis aibuhitensis [file BDJ.11.e110021-treatment36.xml]

<!DOCTYPE tp:taxon-treatment
  PUBLIC "-//TaxonX//DTD Taxonomic Treatment Publishing DTD v0 20100105//EN" "tax-treatment-NSO.dtd">
<tp:taxon-treatment xmlns:tp="http://www.plazi.org/taxpub"><tp:treatment-meta><mixed-citation publication-type="journal"><person-group><name><surname>Razmi Shah</surname><given-names>Raz Shauqeena Batrisyea</given-names></name><name><surname>Ibrahim</surname><given-names>Yusof Shuaib</given-names></name><name><surname>Villalobos-Guerrero</surname><given-names>Tulio F.</given-names></name><name><surname>Sato</surname><given-names>Masanori</given-names></name></person-group><article-title>Updated checklist of polychaete species (<tp:taxon-name><tp:taxon-name-part taxon-name-part-type="phylum">Annelida</tp:taxon-name-part></tp:taxon-name>) recorded from Malaysia, with remarks on the research history</article-title><source>Biodivers Data J</source><day>19</day><month>10</month><year>2023</year><volume>11</volume><pub-id pub-id-type="doi">10.3897/BDJ.11.e110021</pub-id></mixed-citation></tp:treatment-meta><tp:nomenclature><tp:taxon-name>
              <object-id xmlns:xlink="http://www.w3.org/1999/xlink" content-type="arpha" xlink:type="simple">89B048CF-9E5C-5D7A-AE96-49E968648D89</object-id>
              <tp:taxon-name-part taxon-name-part-type="genus">Perinereis</tp:taxon-name-part>
              <tp:taxon-name-part taxon-name-part-type="species">aibuhitensis</tp:taxon-name-part>
            </tp:taxon-name><tp:taxon-authority>(Grube, 1878)</tp:taxon-authority></tp:nomenclature><tp:treatment-sec sec-type="Distribution"><title>Distribution</title><p>Type locality. Aibuhit, Philippines.</p><p>Distribution in Malaysia. Setiu Wetlands, Terengganu (<xref ref-type="bibr" rid="B10081275">Ibrahim et al. 2017</xref>).</p><p>Distribution outside Malaysia. Taiwan, Philippines, Thailand, Indonesia, Australia (<xref ref-type="bibr" rid="B9876381">Grube 1878</xref>, <xref ref-type="bibr" rid="B10081400">Horst 1924</xref>, <xref ref-type="bibr" rid="B10081373">Russell 1962</xref>, <xref ref-type="bibr" rid="B10081364">Wu 1967</xref>, <xref ref-type="bibr" rid="B10081382">Hylleberg et al. 1986</xref>, <xref ref-type="bibr" rid="B10081391">Hutchings et al. 1991</xref>).</p></tp:treatment-sec><ref-list><ref id="B10081275"><element-citation xmlns:xlink="http://www.w3.org/1999/xlink" publication-type="chapter" xlink:type="simple"><person-group person-group-type="author"><name name-style="western"><surname>Ibrahim</surname><given-names>Y. S.</given-names></name><name name-style="western"><surname>Ibrahim</surname><given-names>N. F.</given-names></name><name name-style="western"><surname>Idris</surname><given-names>I.</given-names></name></person-group><year>2017</year><chapter-title>Taxonomic study of polychaete community in Setiu Wetlands, Terengganu</chapter-title><person-group person-group-type="editor"><name name-style="western"><surname>Faridah</surname><given-names>M.</given-names></name><name name-style="western"><surname>Ibrahim</surname><given-names>Y. S.</given-names></name><name name-style="western"><surname>Baharuddin</surname><given-names>N.</given-names></name><name name-style="western"><surname>Abd Rahman Azmi</surname><given-names>A. A.</given-names></name><name name-style="western"><surname>Borkhanuddin</surname><given-names>M. H.</given-names></name></person-group><source>Invertebrates of Setiu Wetlands</source><publisher-name>Penerbit UMT</publisher-name><publisher-loc>Kuala Nerus</publisher-loc><size units="page">113-120</size></element-citation></ref><ref id="B9876381"><element-citation xmlns:xlink="http://www.w3.org/1999/xlink" publication-type="article" xlink:type="simple"><person-group person-group-type="author"><name name-style="western"><surname>Grube</surname><given-names>A. E.</given-names></name></person-group><year>1878</year><article-title>Annulata Semperiana. Beiträge zur Kenntniss der Annelidenfauna der Philippinen nach den von Herrn Prof. Semper mitgebrachten Sammlungen</article-title><source>Mémoires de l’Académie impériale des sciences de St Petersbourg, Serie 7</source><volume>25</volume><issue>8</issue><fpage>1</fpage><lpage>300</lpage><pub-id pub-id-type="doi">10.5962/bhl.title.85345</pub-id></element-citation></ref><ref id="B10081400"><element-citation xmlns:xlink="http://www.w3.org/1999/xlink" publication-type="article" xlink:type="simple"><person-group person-group-type="author"><name name-style="western"><surname>Horst</surname><given-names>R.</given-names></name></person-group><year>1924</year><article-title><tp:taxon-name><tp:taxon-name-part taxon-name-part-type="class">Polychaeta</tp:taxon-name-part></tp:taxon-name> <tp:taxon-name><tp:taxon-name-part taxon-name-part-type="class">errantia</tp:taxon-name-part></tp:taxon-name> of the Siboga-Expedition. Part Ⅲ. <tp:taxon-name><tp:taxon-name-part taxon-name-part-type="family">Nereidae</tp:taxon-name-part></tp:taxon-name> and <tp:taxon-name><tp:taxon-name-part taxon-name-part-type="family">Hesionidae</tp:taxon-name-part></tp:taxon-name></article-title><source>Siboga-Expedition Leyden</source><volume>99</volume><issue>Monograph 24</issue><fpage>145</fpage><lpage>198</lpage></element-citation></ref><ref id="B10081373"><element-citation xmlns:xlink="http://www.w3.org/1999/xlink" publication-type="article" xlink:type="simple"><person-group person-group-type="author"><name name-style="western"><surname>Russell</surname><given-names>E.</given-names></name></person-group><year>1962</year><article-title>Some nereid polychaetes from Queensland</article-title><source>University of Queensland Papers, Department of Zoology</source><volume>2</volume><issue>1</issue><fpage>1</fpage><lpage>12</lpage></element-citation></ref><ref id="B10081364"><element-citation xmlns:xlink="http://www.w3.org/1999/xlink" publication-type="article" xlink:type="simple"><person-group person-group-type="author"><name name-style="western"><surname>Wu</surname><given-names>S. K.</given-names></name></person-group><year>1967</year><article-title>The nereid worms of Taiwan</article-title><source>Bulletin of the Institute of Zoology, Academia Sinica</source><volume>6</volume><fpage>47</fpage><lpage>76</lpage></element-citation></ref><ref id="B10081382"><element-citation xmlns:xlink="http://www.w3.org/1999/xlink" publication-type="article" xlink:type="simple"><person-group person-group-type="author"><name name-style="western"><surname>Hylleberg</surname><given-names>J.</given-names></name><name name-style="western"><surname>Nateewathana</surname><given-names>A.</given-names></name><name name-style="western"><surname>Bussarawit</surname><given-names>S.</given-names></name></person-group><year>1986</year><article-title>Polychaetes of Thailand. <tp:taxon-name><tp:taxon-name-part taxon-name-part-type="family">Nereidae</tp:taxon-name-part></tp:taxon-name> (Part 1): <italic><tp:taxon-name><tp:taxon-name-part taxon-name-part-type="genus" reg="Perinereis">Perinereis</tp:taxon-name-part></tp:taxon-name></italic> and <italic><tp:taxon-name><tp:taxon-name-part taxon-name-part-type="genus" reg="Psedonereis">Psedonereis</tp:taxon-name-part></tp:taxon-name></italic> with notes on species of commercial value</article-title><source>Phuket Marine Biology Center Research Bulletin</source><volume>43</volume><fpage>1</fpage><lpage>22</lpage></element-citation></ref><ref id="B10081391"><element-citation xmlns:xlink="http://www.w3.org/1999/xlink" publication-type="article" xlink:type="simple"><person-group person-group-type="author"><name name-style="western"><surname>Hutchings</surname><given-names>P.</given-names></name><name name-style="western"><surname>Reid</surname><given-names>A.</given-names></name><name name-style="western"><surname>Wilson</surname><given-names>R.</given-names></name></person-group><year>1991</year><article-title><italic><tp:taxon-name><tp:taxon-name-part taxon-name-part-type="genus" reg="Perinereis">Perinereis</tp:taxon-name-part></tp:taxon-name></italic> (<tp:taxon-name><tp:taxon-name-part taxon-name-part-type="class">Polychaeta</tp:taxon-name-part></tp:taxon-name>: <tp:taxon-name><tp:taxon-name-part taxon-name-part-type="family">Nereididae</tp:taxon-name-part></tp:taxon-name>) from Australia, with redescriptions of six additional species</article-title><source>Records of the Australian Museum</source><volume>43</volume><fpage>241</fpage><lpage>274</lpage><pub-id pub-id-type="doi">10.3853/j.0067-1975.43.1991.47</pub-id></element-citation></ref></ref-list></tp:taxon-treatment>
