# Supplementary material for: Updated checklist of polychaete species (Annelida) recorded from Malaysia, with remarks on the research history
Source: Biodivers Data J. 2023 Oct 19;11:e110021. doi: 10.3897/BDJ.11.e110021 (PMC10603391; doi:10.3897/BDJ.11.e110021)
Supplement: XML Treatment for Perinereis cultrifera [file BDJ.11.e110021-treatment38.xml]

<!DOCTYPE tp:taxon-treatment
  PUBLIC "-//TaxonX//DTD Taxonomic Treatment Publishing DTD v0 20100105//EN" "tax-treatment-NSO.dtd">
<tp:taxon-treatment xmlns:tp="http://www.plazi.org/taxpub"><tp:treatment-meta><mixed-citation publication-type="journal"><person-group><name><surname>Razmi Shah</surname><given-names>Raz Shauqeena Batrisyea</given-names></name><name><surname>Ibrahim</surname><given-names>Yusof Shuaib</given-names></name><name><surname>Villalobos-Guerrero</surname><given-names>Tulio F.</given-names></name><name><surname>Sato</surname><given-names>Masanori</given-names></name></person-group><article-title>Updated checklist of polychaete species (<tp:taxon-name><tp:taxon-name-part taxon-name-part-type="phylum">Annelida</tp:taxon-name-part></tp:taxon-name>) recorded from Malaysia, with remarks on the research history</article-title><source>Biodivers Data J</source><day>19</day><month>10</month><year>2023</year><volume>11</volume><pub-id pub-id-type="doi">10.3897/BDJ.11.e110021</pub-id></mixed-citation></tp:treatment-meta><tp:nomenclature><tp:taxon-name>
              <object-id xmlns:xlink="http://www.w3.org/1999/xlink" content-type="arpha" xlink:type="simple">834B1251-CF27-5A29-BD89-97B4578516A6</object-id>
              <tp:taxon-name-part taxon-name-part-type="genus">Perinereis</tp:taxon-name-part>
              <tp:taxon-name-part taxon-name-part-type="species">cultrifera</tp:taxon-name-part>
            </tp:taxon-name><tp:taxon-authority>(Grube, 1840)</tp:taxon-authority></tp:nomenclature><tp:treatment-sec sec-type="Distribution"><title>Distribution</title><p>Type locality. Gulf of Naples, Italy.</p><p>Distribution in Malaysia. Questionable record: Pulau Aur, Johor (<xref ref-type="bibr" rid="B9874472">Chuang 1961</xref>, <xref ref-type="bibr" rid="B9876483">Idris and Arshad 2013</xref>).</p><p>Distribution outside Malaysia. Algerian Mediterranean coast (<xref ref-type="bibr" rid="B9877126">Rouabah and Scaps 2003</xref>); Italy (<xref ref-type="bibr" rid="B9876704">Maltagliati et al. 2001</xref>); India (<xref ref-type="bibr" rid="B9876145">Elayaraja et al. 2010</xref>); France (<xref ref-type="bibr" rid="B9874277">Baert and Slomianny 1987</xref>); Morocco (<xref ref-type="bibr" rid="B9877135">Rouhi et al. 2008</xref>).</p></tp:treatment-sec><ref-list><ref id="B9874472"><element-citation xmlns:xlink="http://www.w3.org/1999/xlink" publication-type="book" xlink:type="simple"><person-group person-group-type="author"><name name-style="western"><surname>Chuang</surname><given-names>S. H.</given-names></name></person-group><year>1961</year><source>On Malayan shores/ S.H. Chuang</source><publisher-name>Singapore: Muwu Shosa</publisher-name></element-citation></ref><ref id="B9876483"><element-citation xmlns:xlink="http://www.w3.org/1999/xlink" publication-type="article" xlink:type="simple"><person-group person-group-type="author"><name name-style="western"><surname>Idris</surname><given-names>I.</given-names></name><name name-style="western"><surname>Arshad</surname><given-names>A.</given-names></name></person-group><year>2013</year><article-title>Checklist of polychaetous annelids in Malaysia with redescription of two commercially exploited species</article-title><source>Asian Journal of Animal and Veterinary Advances</source><volume>8</volume><issue>3</issue><fpage>409</fpage><lpage>436</lpage><pub-id pub-id-type="doi">10.3923/ajava.2013.409.436</pub-id></element-citation></ref><ref id="B9877126"><element-citation xmlns:xlink="http://www.w3.org/1999/xlink" publication-type="article" xlink:type="simple"><person-group person-group-type="author"><name name-style="western"><surname>Rouabah</surname><given-names>A.</given-names></name><name name-style="western"><surname>Scaps</surname><given-names>P.</given-names></name></person-group><year>2003</year><article-title>Life cycle and population dynamics of the polychaete <italic><tp:taxon-name><tp:taxon-name-part taxon-name-part-type="genus" reg="Perinereis">Perinereis</tp:taxon-name-part><tp:taxon-name-part taxon-name-part-type="species" reg="cultrifera">cultrifera</tp:taxon-name-part></tp:taxon-name></italic> from the Algerian Mediterranean Coast</article-title><source>Marine Ecology</source><volume>24</volume><issue>2</issue><fpage>85</fpage><lpage>99</lpage><pub-id pub-id-type="doi">10.1046/j.1439-0485.2003.03796.x</pub-id></element-citation></ref><ref id="B9876704"><element-citation xmlns:xlink="http://www.w3.org/1999/xlink" publication-type="article" xlink:type="simple"><person-group person-group-type="author"><name name-style="western"><surname>Maltagliati</surname><given-names>F.</given-names></name><name name-style="western"><surname>Camilli</surname><given-names>L.</given-names></name><name name-style="western"><surname>Lardicci</surname><given-names>C.</given-names></name><name name-style="western"><surname>Castelli</surname><given-names>A.</given-names></name></person-group><year>2001</year><article-title>Evidence for morphological and genetic divergence in <italic><tp:taxon-name><tp:taxon-name-part taxon-name-part-type="genus" reg="Perinereis">Perinereis</tp:taxon-name-part><tp:taxon-name-part taxon-name-part-type="species" reg="cultrifera">cultrifera</tp:taxon-name-part></tp:taxon-name></italic> (<tp:taxon-name><tp:taxon-name-part taxon-name-part-type="class">Polychaeta</tp:taxon-name-part></tp:taxon-name>: <tp:taxon-name><tp:taxon-name-part taxon-name-part-type="family">Nereididae</tp:taxon-name-part></tp:taxon-name>) from two habitat types at Elba Island</article-title><source>Journal of the Marine Biological Association of the United Kingdom</source><volume>81</volume><issue>3</issue><fpage>411</fpage><lpage>414</lpage><pub-id pub-id-type="doi">10.1017/S0025315401004027</pub-id></element-citation></ref><ref id="B9876145"><element-citation xmlns:xlink="http://www.w3.org/1999/xlink" publication-type="article" xlink:type="simple"><person-group person-group-type="author"><name name-style="western"><surname>Elayaraja</surname><given-names>S.</given-names></name><name name-style="western"><surname>Murugesan</surname><given-names>P.</given-names></name><name name-style="western"><surname>Vijayalakshmi</surname><given-names>S.</given-names></name><name name-style="western"><surname>Balasubramanian</surname><given-names>T.</given-names></name></person-group><year>2010</year><article-title>Antibacterial and antifungal activities of polychaete <italic><tp:taxon-name><tp:taxon-name-part taxon-name-part-type="genus" reg="Perinereis">Perinereis</tp:taxon-name-part><tp:taxon-name-part taxon-name-part-type="species" reg="cultrifera">cultrifera</tp:taxon-name-part></tp:taxon-name></italic></article-title><source>Indian Journal of Geo-Marine Sciences</source><volume>39</volume><issue>2</issue><fpage>257</fpage><lpage>261</lpage></element-citation></ref><ref id="B9874277"><element-citation xmlns:xlink="http://www.w3.org/1999/xlink" publication-type="article" xlink:type="simple"><person-group person-group-type="author"><name name-style="western"><surname>Baert</surname><given-names>J. L.</given-names></name><name name-style="western"><surname>Slomianny</surname><given-names>M. C.</given-names></name></person-group><year>1987</year><article-title>Heterosynthetic origin of the major yolk protein, vitellin, in a nereid, <italic><tp:taxon-name><tp:taxon-name-part taxon-name-part-type="genus" reg="Perinereis">Perinereis</tp:taxon-name-part><tp:taxon-name-part taxon-name-part-type="species" reg="cultrifera">cultrifera</tp:taxon-name-part></tp:taxon-name></italic> (polychaete annelid)</article-title><source>Comparative Biochemistry and Physiology Part B: Comparative Biochemistry</source><volume>88</volume><issue>4</issue><fpage>1191</fpage><lpage>1199</lpage><pub-id pub-id-type="doi">10.1016/0305-0491(87)90023-X</pub-id></element-citation></ref><ref id="B9877135"><element-citation xmlns:xlink="http://www.w3.org/1999/xlink" publication-type="article" xlink:type="simple"><person-group person-group-type="author"><name name-style="western"><surname>Rouhi</surname><given-names>A.</given-names></name><name name-style="western"><surname>Sif</surname><given-names>J.</given-names></name><name name-style="western"><surname>Ferssiwi</surname><given-names>A.</given-names></name><name name-style="western"><surname>Gillet</surname><given-names>P.</given-names></name><name name-style="western"><surname>Deutch</surname><given-names>B.</given-names></name></person-group><year>2008</year><article-title>Reproduction and population dynamics of <italic><tp:taxon-name><tp:taxon-name-part taxon-name-part-type="genus" reg="Perinereis">Perinereis</tp:taxon-name-part><tp:taxon-name-part taxon-name-part-type="species" reg="cultrifera">cultrifera</tp:taxon-name-part></tp:taxon-name></italic> (<tp:taxon-name><tp:taxon-name-part taxon-name-part-type="class">Polychaeta</tp:taxon-name-part></tp:taxon-name>: <tp:taxon-name><tp:taxon-name-part taxon-name-part-type="family">Nereididae</tp:taxon-name-part></tp:taxon-name>) of the Atlantic coast, El Jadida, Morocco</article-title><source>Cahiers de Biologie Marine</source><volume>49</volume><issue>2</issue><fpage>151</fpage></element-citation></ref></ref-list></tp:taxon-treatment>
