# Supplementary material for: Updated checklist of polychaete species (Annelida) recorded from Malaysia, with remarks on the research history
Source: Biodivers Data J. 2023 Oct 19;11:e110021. doi: 10.3897/BDJ.11.e110021 (PMC10603391; doi:10.3897/BDJ.11.e110021)
Supplement: XML Treatment for Perinereis rhombodonta [file BDJ.11.e110021-treatment39.xml]

<!DOCTYPE tp:taxon-treatment
  PUBLIC "-//TaxonX//DTD Taxonomic Treatment Publishing DTD v0 20100105//EN" "tax-treatment-NSO.dtd">
<tp:taxon-treatment xmlns:tp="http://www.plazi.org/taxpub"><tp:treatment-meta><mixed-citation publication-type="journal"><person-group><name><surname>Razmi Shah</surname><given-names>Raz Shauqeena Batrisyea</given-names></name><name><surname>Ibrahim</surname><given-names>Yusof Shuaib</given-names></name><name><surname>Villalobos-Guerrero</surname><given-names>Tulio F.</given-names></name><name><surname>Sato</surname><given-names>Masanori</given-names></name></person-group><article-title>Updated checklist of polychaete species (<tp:taxon-name><tp:taxon-name-part taxon-name-part-type="phylum">Annelida</tp:taxon-name-part></tp:taxon-name>) recorded from Malaysia, with remarks on the research history</article-title><source>Biodivers Data J</source><day>19</day><month>10</month><year>2023</year><volume>11</volume><pub-id pub-id-type="doi">10.3897/BDJ.11.e110021</pub-id></mixed-citation></tp:treatment-meta><tp:nomenclature><tp:taxon-name>
              <object-id xmlns:xlink="http://www.w3.org/1999/xlink" content-type="arpha" xlink:type="simple">A4278E0D-86E3-5A2F-A084-33B488275570</object-id>
              <tp:taxon-name-part taxon-name-part-type="genus">Perinereis</tp:taxon-name-part>
              <tp:taxon-name-part taxon-name-part-type="species">rhombodonta</tp:taxon-name-part>
            </tp:taxon-name><tp:taxon-authority>Wu, Sun &amp; Yang, 1981</tp:taxon-authority></tp:nomenclature><tp:treatment-sec sec-type="Distribution"><title>Distribution</title><p>Type locality. Aotou, Guangdong; Beihai, Beilongwei and Qisha, GuangXi, China.</p><p>Distribution in Malaysia. Blue Lagoon, Port Dickson, Negeri Sembilan (<xref ref-type="bibr" rid="B9876294">Glasby and Hsieh 2006</xref>, <xref ref-type="bibr" rid="B9876483">Idris and Arshad 2013</xref>).</p><p>Distribution outside Malaysia. China (<xref ref-type="bibr" rid="B10455566">Wu et al. 1981</xref>); Hong Kong, Thailand, Singapore, Indonesia (<xref ref-type="bibr" rid="B9876294">Glasby and Hsieh 2006</xref>).</p></tp:treatment-sec><ref-list><ref id="B9876294"><element-citation xmlns:xlink="http://www.w3.org/1999/xlink" publication-type="article" xlink:type="simple"><person-group person-group-type="author"><name name-style="western"><surname>Glasby</surname><given-names>C. J.</given-names></name><name name-style="western"><surname>Hsieh</surname><given-names>H. L.</given-names></name></person-group><year>2006</year><article-title>New species and new records of the <italic><tp:taxon-name><tp:taxon-name-part taxon-name-part-type="genus" reg="Perinereis">Perinereis</tp:taxon-name-part><tp:taxon-name-part taxon-name-part-type="species" reg="nuntia">nuntia</tp:taxon-name-part></tp:taxon-name></italic> species group (<tp:taxon-name><tp:taxon-name-part taxon-name-part-type="family">Nereididae</tp:taxon-name-part></tp:taxon-name>: <tp:taxon-name><tp:taxon-name-part taxon-name-part-type="class">Polychaeta</tp:taxon-name-part></tp:taxon-name>) from Taiwan and other Indo-West Pacific shores</article-title><source>Zoological Studies-Taipei</source><volume>45</volume><issue>4</issue><fpage>553</fpage><lpage>577</lpage></element-citation></ref><ref id="B9876483"><element-citation xmlns:xlink="http://www.w3.org/1999/xlink" publication-type="article" xlink:type="simple"><person-group person-group-type="author"><name name-style="western"><surname>Idris</surname><given-names>I.</given-names></name><name name-style="western"><surname>Arshad</surname><given-names>A.</given-names></name></person-group><year>2013</year><article-title>Checklist of polychaetous annelids in Malaysia with redescription of two commercially exploited species</article-title><source>Asian Journal of Animal and Veterinary Advances</source><volume>8</volume><issue>3</issue><fpage>409</fpage><lpage>436</lpage><pub-id pub-id-type="doi">10.3923/ajava.2013.409.436</pub-id></element-citation></ref><ref id="B10455566"><element-citation xmlns:xlink="http://www.w3.org/1999/xlink" publication-type="article" xlink:type="simple"><person-group person-group-type="author"><name name-style="western"><surname>Wu</surname><given-names>B. L.</given-names></name><name name-style="western"><surname>Sun</surname><given-names>R.</given-names></name><name name-style="western"><surname>Yang</surname><given-names>D.</given-names></name></person-group><year>1981</year><article-title>The <tp:taxon-name><tp:taxon-name-part taxon-name-part-type="family">Nereidae</tp:taxon-name-part></tp:taxon-name> (Polychaetous Annelids) of the Chinese Coast</article-title><source>Institute of Oceanology, Academia Sinica. Qingdao (Tsingtao), China</source><fpage>179</fpage><lpage>181</lpage></element-citation></ref></ref-list></tp:taxon-treatment>
