# Supplementary material for: Updated checklist of polychaete species (Annelida) recorded from Malaysia, with remarks on the research history
Source: Biodivers Data J. 2023 Oct 19;11:e110021. doi: 10.3897/BDJ.11.e110021 (PMC10603391; doi:10.3897/BDJ.11.e110021)
Supplement: XML Treatment for Platynereis bicanaliculata [file BDJ.11.e110021-treatment40.xml]

<!DOCTYPE tp:taxon-treatment
  PUBLIC "-//TaxonX//DTD Taxonomic Treatment Publishing DTD v0 20100105//EN" "tax-treatment-NSO.dtd">
<tp:taxon-treatment xmlns:tp="http://www.plazi.org/taxpub"><tp:treatment-meta><mixed-citation publication-type="journal"><person-group><name><surname>Razmi Shah</surname><given-names>Raz Shauqeena Batrisyea</given-names></name><name><surname>Ibrahim</surname><given-names>Yusof Shuaib</given-names></name><name><surname>Villalobos-Guerrero</surname><given-names>Tulio F.</given-names></name><name><surname>Sato</surname><given-names>Masanori</given-names></name></person-group><article-title>Updated checklist of polychaete species (<tp:taxon-name><tp:taxon-name-part taxon-name-part-type="phylum">Annelida</tp:taxon-name-part></tp:taxon-name>) recorded from Malaysia, with remarks on the research history</article-title><source>Biodivers Data J</source><day>19</day><month>10</month><year>2023</year><volume>11</volume><pub-id pub-id-type="doi">10.3897/BDJ.11.e110021</pub-id></mixed-citation></tp:treatment-meta><tp:nomenclature><tp:taxon-name>
              <object-id xmlns:xlink="http://www.w3.org/1999/xlink" content-type="arpha" xlink:type="simple">400315C0-CB6C-525B-8008-8B5CF78C41D8</object-id>
              <tp:taxon-name-part taxon-name-part-type="genus">Platynereis</tp:taxon-name-part>
              <tp:taxon-name-part taxon-name-part-type="species">bicanaliculata</tp:taxon-name-part>
            </tp:taxon-name><tp:taxon-authority>(Baird, 1863)</tp:taxon-authority></tp:nomenclature><tp:treatment-sec sec-type="Distribution"><title>Distribution</title><p>Type locality. Vancouver, Canada.</p><p>Distribution in Malaysia. Questionable record: Kuala Terengganu River estuary, Terengganu (<xref ref-type="bibr" rid="B9876758">Nakao et al. 1989b</xref>, <xref ref-type="bibr" rid="B9876483">Idris and Arshad 2013</xref>).</p><p>Distribution outside Malaysia. United States (<xref ref-type="bibr" rid="B9913502">Roe 1975</xref>, <xref ref-type="bibr" rid="B9913432">Fong 1993</xref>); Japan (<xref ref-type="bibr" rid="B9913441">Fukao 1996</xref>).</p></tp:treatment-sec><ref-list><ref id="B9876758"><element-citation xmlns:xlink="http://www.w3.org/1999/xlink" publication-type="article" xlink:type="simple"><person-group person-group-type="author"><name name-style="western"><surname>Nakao</surname><given-names>S.</given-names></name><name name-style="western"><surname>Nomura</surname><given-names>H.</given-names></name><name name-style="western"><surname>Kamal</surname><given-names>M.</given-names></name><name name-style="western"><surname>Satar</surname><given-names>B. A.</given-names></name></person-group><year>1989</year><article-title>Macrobenthos and sedimentary environments in a Malaysian intertidal mudflat of the Cockle Bed</article-title><source>Bulletin of the Faculty of Fisheries Hokkaido University</source><volume>40</volume><issue>4</issue><fpage>203</fpage><lpage>213</lpage></element-citation></ref><ref id="B9876483"><element-citation xmlns:xlink="http://www.w3.org/1999/xlink" publication-type="article" xlink:type="simple"><person-group person-group-type="author"><name name-style="western"><surname>Idris</surname><given-names>I.</given-names></name><name name-style="western"><surname>Arshad</surname><given-names>A.</given-names></name></person-group><year>2013</year><article-title>Checklist of polychaetous annelids in Malaysia with redescription of two commercially exploited species</article-title><source>Asian Journal of Animal and Veterinary Advances</source><volume>8</volume><issue>3</issue><fpage>409</fpage><lpage>436</lpage><pub-id pub-id-type="doi">10.3923/ajava.2013.409.436</pub-id></element-citation></ref><ref id="B9913502"><element-citation xmlns:xlink="http://www.w3.org/1999/xlink" publication-type="article" xlink:type="simple"><person-group person-group-type="author"><name name-style="western"><surname>Roe</surname><given-names>P.</given-names></name></person-group><year>1975</year><article-title>Aspects of life history and of territorial behavior in young individuals of <italic><tp:taxon-name><tp:taxon-name-part taxon-name-part-type="genus" reg="Platynereis">Platynereis</tp:taxon-name-part><tp:taxon-name-part taxon-name-part-type="species" reg="bicanaliculata">bicanaliculata</tp:taxon-name-part></tp:taxon-name></italic> and <italic><tp:taxon-name><tp:taxon-name-part taxon-name-part-type="genus" reg="Nereis">Nereis</tp:taxon-name-part><tp:taxon-name-part taxon-name-part-type="species" reg="vexillosa">vexillosa</tp:taxon-name-part></tp:taxon-name></italic> (<tp:taxon-name><tp:taxon-name-part taxon-name-part-type="phylum">Annelida</tp:taxon-name-part></tp:taxon-name>, <tp:taxon-name><tp:taxon-name-part taxon-name-part-type="class">Polychaeta</tp:taxon-name-part></tp:taxon-name>).</article-title><source>Pacific Science</source><volume>29</volume><issue>4</issue><fpage>341</fpage><lpage>348</lpage></element-citation></ref><ref id="B9913432"><element-citation xmlns:xlink="http://www.w3.org/1999/xlink" publication-type="article" xlink:type="simple"><person-group person-group-type="author"><name name-style="western"><surname>Fong</surname><given-names>P. P.</given-names></name></person-group><year>1993</year><article-title>Lunar control of epitokal swarming in the polychaete <italic><tp:taxon-name><tp:taxon-name-part taxon-name-part-type="genus" reg="Platynereis">Platynereis</tp:taxon-name-part><tp:taxon-name-part taxon-name-part-type="species" reg="bicanaliculata">bicanaliculata</tp:taxon-name-part></tp:taxon-name></italic> (Baird) from central California</article-title><source>Bulletin of Marine Science</source><volume>52</volume><issue>3</issue><fpage>911</fpage><lpage>924</lpage></element-citation></ref><ref id="B9913441"><element-citation xmlns:xlink="http://www.w3.org/1999/xlink" publication-type="article" xlink:type="simple"><person-group person-group-type="author"><name name-style="western"><surname>Fukao</surname><given-names>R.</given-names></name></person-group><year>1996</year><article-title>Occurrence of epitokes of <italic><tp:taxon-name><tp:taxon-name-part taxon-name-part-type="genus" reg="Platynereis">Platynereis</tp:taxon-name-part><tp:taxon-name-part taxon-name-part-type="species" reg="bicanaliculata">bicanaliculata</tp:taxon-name-part></tp:taxon-name></italic> (Baird) (<tp:taxon-name><tp:taxon-name-part taxon-name-part-type="phylum">Annelida</tp:taxon-name-part></tp:taxon-name>: <tp:taxon-name><tp:taxon-name-part taxon-name-part-type="class">Polychaeta</tp:taxon-name-part></tp:taxon-name>) in Koajiro Bay, Miura peninsula, Central Japan</article-title><source>Publications of the Seto Marine Biological Laboratory</source><volume>37</volume><issue>3-6</issue><fpage>227</fpage><lpage>237</lpage><pub-id pub-id-type="doi">10.5134/176266</pub-id></element-citation></ref></ref-list></tp:taxon-treatment>
