# Supplementary material for: Updated checklist of polychaete species (Annelida) recorded from Malaysia, with remarks on the research history
Source: Biodivers Data J. 2023 Oct 19;11:e110021. doi: 10.3897/BDJ.11.e110021 (PMC10603391; doi:10.3897/BDJ.11.e110021)
Supplement: XML Treatment for Pseudonereis variegata [file BDJ.11.e110021-treatment41.xml]

<!DOCTYPE tp:taxon-treatment
  PUBLIC "-//TaxonX//DTD Taxonomic Treatment Publishing DTD v0 20100105//EN" "tax-treatment-NSO.dtd">
<tp:taxon-treatment xmlns:tp="http://www.plazi.org/taxpub"><tp:treatment-meta><mixed-citation publication-type="journal"><person-group><name><surname>Razmi Shah</surname><given-names>Raz Shauqeena Batrisyea</given-names></name><name><surname>Ibrahim</surname><given-names>Yusof Shuaib</given-names></name><name><surname>Villalobos-Guerrero</surname><given-names>Tulio F.</given-names></name><name><surname>Sato</surname><given-names>Masanori</given-names></name></person-group><article-title>Updated checklist of polychaete species (<tp:taxon-name><tp:taxon-name-part taxon-name-part-type="phylum">Annelida</tp:taxon-name-part></tp:taxon-name>) recorded from Malaysia, with remarks on the research history</article-title><source>Biodivers Data J</source><day>19</day><month>10</month><year>2023</year><volume>11</volume><pub-id pub-id-type="doi">10.3897/BDJ.11.e110021</pub-id></mixed-citation></tp:treatment-meta><tp:nomenclature><tp:taxon-name>
              <object-id xmlns:xlink="http://www.w3.org/1999/xlink" content-type="arpha" xlink:type="simple">BFC445E9-4C67-586D-A241-C2756DECF3E0</object-id>
              <tp:taxon-name-part taxon-name-part-type="genus">Pseudonereis</tp:taxon-name-part>
              <tp:taxon-name-part taxon-name-part-type="species">variegata</tp:taxon-name-part>
            </tp:taxon-name><tp:taxon-authority>(Grube &amp; Kröyer in Grube, 1857)</tp:taxon-authority></tp:nomenclature><tp:treatment-sec sec-type="Distribution"><title>Distribution</title><p>Type locality. Valparaíso, Chile.</p><p>Distribution in Malaysia. Questionable record: Pulau Aur, Johor (<xref ref-type="bibr" rid="B9874472">Chuang 1961</xref>, <xref ref-type="bibr" rid="B9876483">Idris and Arshad 2013</xref>).</p><p>Distribution outside Malaysia. Chile (<xref ref-type="bibr" rid="B10455544">Grube 1857</xref>); southern Africa (<xref ref-type="bibr" rid="B9876428">Herwerden 1989</xref>); Egypt (<xref ref-type="bibr" rid="B9864132">Abdelnaby 2020b</xref>); Pakistan (<xref ref-type="bibr" rid="B9877479">Siddiqui and Mustaquim 1988</xref>).</p></tp:treatment-sec><ref-list><ref id="B9874472"><element-citation xmlns:xlink="http://www.w3.org/1999/xlink" publication-type="book" xlink:type="simple"><person-group person-group-type="author"><name name-style="western"><surname>Chuang</surname><given-names>S. H.</given-names></name></person-group><year>1961</year><source>On Malayan shores/ S.H. Chuang</source><publisher-name>Singapore: Muwu Shosa</publisher-name></element-citation></ref><ref id="B9876483"><element-citation xmlns:xlink="http://www.w3.org/1999/xlink" publication-type="article" xlink:type="simple"><person-group person-group-type="author"><name name-style="western"><surname>Idris</surname><given-names>I.</given-names></name><name name-style="western"><surname>Arshad</surname><given-names>A.</given-names></name></person-group><year>2013</year><article-title>Checklist of polychaetous annelids in Malaysia with redescription of two commercially exploited species</article-title><source>Asian Journal of Animal and Veterinary Advances</source><volume>8</volume><issue>3</issue><fpage>409</fpage><lpage>436</lpage><pub-id pub-id-type="doi">10.3923/ajava.2013.409.436</pub-id></element-citation></ref><ref id="B10455544"><element-citation xmlns:xlink="http://www.w3.org/1999/xlink" publication-type="article" xlink:type="simple"><person-group person-group-type="author"><name name-style="western"><surname>Grube</surname><given-names>A. E.</given-names></name></person-group><year>1857</year><article-title>Annulata Orstediana. Enumeratio Annulatorum, quac in itinere per Indiam occidentalem et Americam centralem annis 1845-1848 suscepto legit cl. A. S. Orsted, adjectis speciebus nonnullis a cl. H. Kroyero in itinere ad Americam meridionalem collectis</article-title><source>Videnskabelige Meddelelser fra Dansk Naturhistorisk Forening i Köbenhavn</source><fpage>158</fpage><lpage>16</lpage></element-citation></ref><ref id="B9876428"><element-citation xmlns:xlink="http://www.w3.org/1999/xlink" publication-type="article" xlink:type="simple"><person-group person-group-type="author"><name name-style="western"><surname>Herwerden</surname><given-names>V. L.</given-names></name></person-group><year>1989</year><article-title>Collection of mussel worms <italic><tp:taxon-name><tp:taxon-name-part taxon-name-part-type="genus" reg="Pseudonereis">Pseudonereis</tp:taxon-name-part><tp:taxon-name-part taxon-name-part-type="species" reg="variegata">variegata</tp:taxon-name-part></tp:taxon-name></italic> for bait-a legislative anachronism</article-title><source>South African Journal of Marine Science</source><volume>8</volume><issue>1</issue><fpage>363</fpage><lpage>366</lpage><pub-id pub-id-type="doi">10.2989/02577618909504577</pub-id></element-citation></ref><ref id="B9864132"><element-citation xmlns:xlink="http://www.w3.org/1999/xlink" publication-type="article" xlink:type="simple"><person-group person-group-type="author"><name name-style="western"><surname>Abdelnaby</surname><given-names>F.</given-names></name></person-group><year>2020</year><article-title>On some <tp:taxon-name><tp:taxon-name-part taxon-name-part-type="family">Nereididae</tp:taxon-name-part></tp:taxon-name> (<tp:taxon-name><tp:taxon-name-part taxon-name-part-type="class">Polychaeta</tp:taxon-name-part></tp:taxon-name>) with new records for the Egyptian waters</article-title><source>Egyptian Journal of Aquatic Biology and Fisheries</source><volume>24</volume><issue>2</issue><fpage>47</fpage><lpage>68</lpage><pub-id pub-id-type="doi">10.21608/ejabf.2020.85043</pub-id></element-citation></ref><ref id="B9877479"><element-citation xmlns:xlink="http://www.w3.org/1999/xlink" publication-type="article" xlink:type="simple"><person-group person-group-type="author"><name name-style="western"><surname>Siddiqui</surname><given-names>N.</given-names></name><name name-style="western"><surname>Mustaquim</surname><given-names>J.</given-names></name></person-group><year>1988</year><article-title>Four new records of nereid worms (<tp:taxon-name><tp:taxon-name-part taxon-name-part-type="class">Polychaeta</tp:taxon-name-part></tp:taxon-name>: <tp:taxon-name><tp:taxon-name-part taxon-name-part-type="phylum">Annelida</tp:taxon-name-part></tp:taxon-name>) from Karachi</article-title><source>Pakistan Journal of Zoology</source><volume>20</volume><issue>2</issue><fpage>306</fpage><lpage>309</lpage></element-citation></ref></ref-list></tp:taxon-treatment>
