# Supplementary material for: Updated checklist of polychaete species (Annelida) recorded from Malaysia, with remarks on the research history
Source: Biodivers Data J. 2023 Oct 19;11:e110021. doi: 10.3897/BDJ.11.e110021 (PMC10603391; doi:10.3897/BDJ.11.e110021)
Supplement: XML Treatment for Oenonidae [file BDJ.11.e110021-treatment42.xml]

<!DOCTYPE tp:taxon-treatment
  PUBLIC "-//TaxonX//DTD Taxonomic Treatment Publishing DTD v0 20100105//EN" "tax-treatment-NSO.dtd">
<tp:taxon-treatment xmlns:tp="http://www.plazi.org/taxpub"><tp:treatment-meta><mixed-citation publication-type="journal"><person-group><name><surname>Razmi Shah</surname><given-names>Raz Shauqeena Batrisyea</given-names></name><name><surname>Ibrahim</surname><given-names>Yusof Shuaib</given-names></name><name><surname>Villalobos-Guerrero</surname><given-names>Tulio F.</given-names></name><name><surname>Sato</surname><given-names>Masanori</given-names></name></person-group><article-title>Updated checklist of polychaete species (<tp:taxon-name><tp:taxon-name-part taxon-name-part-type="phylum">Annelida</tp:taxon-name-part></tp:taxon-name>) recorded from Malaysia, with remarks on the research history</article-title><source>Biodivers Data J</source><day>19</day><month>10</month><year>2023</year><volume>11</volume><pub-id pub-id-type="doi">10.3897/BDJ.11.e110021</pub-id></mixed-citation></tp:treatment-meta><tp:nomenclature><tp:taxon-name>
              <object-id xmlns:xlink="http://www.w3.org/1999/xlink" content-type="arpha" xlink:type="simple">4DADA735-FC01-5781-BC7B-23E2C7ECCAEB</object-id>
              <tp:taxon-name-part taxon-name-part-type="family">Oenonidae</tp:taxon-name-part>
            </tp:taxon-name></tp:nomenclature></tp:taxon-treatment>
