# Supplementary material for: Updated checklist of polychaete species (Annelida) recorded from Malaysia, with remarks on the research history
Source: Biodivers Data J. 2023 Oct 19;11:e110021. doi: 10.3897/BDJ.11.e110021 (PMC10603391; doi:10.3897/BDJ.11.e110021)
Supplement: XML Treatment for Halla okudai [file BDJ.11.e110021-treatment43.xml]

<!DOCTYPE tp:taxon-treatment
  PUBLIC "-//TaxonX//DTD Taxonomic Treatment Publishing DTD v0 20100105//EN" "tax-treatment-NSO.dtd">
<tp:taxon-treatment xmlns:tp="http://www.plazi.org/taxpub"><tp:treatment-meta><mixed-citation publication-type="journal"><person-group><name><surname>Razmi Shah</surname><given-names>Raz Shauqeena Batrisyea</given-names></name><name><surname>Ibrahim</surname><given-names>Yusof Shuaib</given-names></name><name><surname>Villalobos-Guerrero</surname><given-names>Tulio F.</given-names></name><name><surname>Sato</surname><given-names>Masanori</given-names></name></person-group><article-title>Updated checklist of polychaete species (<tp:taxon-name><tp:taxon-name-part taxon-name-part-type="phylum">Annelida</tp:taxon-name-part></tp:taxon-name>) recorded from Malaysia, with remarks on the research history</article-title><source>Biodivers Data J</source><day>19</day><month>10</month><year>2023</year><volume>11</volume><pub-id pub-id-type="doi">10.3897/BDJ.11.e110021</pub-id></mixed-citation></tp:treatment-meta><tp:nomenclature><tp:taxon-name>
              <object-id xmlns:xlink="http://www.w3.org/1999/xlink" content-type="arpha" xlink:type="simple">3275D0EC-3607-51CE-B52C-1F51328EB73A</object-id>
              <tp:taxon-name-part taxon-name-part-type="genus">Halla</tp:taxon-name-part>
              <tp:taxon-name-part taxon-name-part-type="species">okudai</tp:taxon-name-part>
            </tp:taxon-name><tp:taxon-authority>Imajima, 1967</tp:taxon-authority></tp:nomenclature><tp:treatment-sec sec-type="Distribution"><title>Distribution</title><p>Type locality. Seto Inland Sea, Japan.</p><p>Distribution in Malaysia. Questionable record: Malacca (<xref ref-type="bibr" rid="B9876837">Okuda 1933</xref>, <xref ref-type="bibr" rid="B9876483">Idris and Arshad 2013</xref>).</p><p>Distribution outside Malaysia. Japan (<xref ref-type="bibr" rid="B9876837">Okuda 1933</xref>, <xref ref-type="bibr" rid="B9876641">Kobayashi et al. 2020</xref>); China (<xref ref-type="bibr" rid="B9877211">Saito et al. 2014</xref>); southern Australia (<xref ref-type="bibr" rid="B9876919">Paxton 2009</xref>).</p></tp:treatment-sec><tp:treatment-sec sec-type="Notes"><title>Notes</title><p>Locally known as ‘Ruat beting’ in Malacca, Malaysia.</p></tp:treatment-sec><ref-list><ref id="B9876837"><element-citation xmlns:xlink="http://www.w3.org/1999/xlink" publication-type="article" xlink:type="simple"><person-group person-group-type="author"><name name-style="western"><surname>Okuda</surname><given-names>S.</given-names></name></person-group><year>1933</year><article-title>Some polychaete annelids used as bait in the inland sea</article-title><source>Annotationes Zoologicae Japonenses</source><volume>14</volume><fpage>243</fpage><lpage>253</lpage><pub-id pub-id-type="doi">10.34434/za000338</pub-id></element-citation></ref><ref id="B9876483"><element-citation xmlns:xlink="http://www.w3.org/1999/xlink" publication-type="article" xlink:type="simple"><person-group person-group-type="author"><name name-style="western"><surname>Idris</surname><given-names>I.</given-names></name><name name-style="western"><surname>Arshad</surname><given-names>A.</given-names></name></person-group><year>2013</year><article-title>Checklist of polychaetous annelids in Malaysia with redescription of two commercially exploited species</article-title><source>Asian Journal of Animal and Veterinary Advances</source><volume>8</volume><issue>3</issue><fpage>409</fpage><lpage>436</lpage><pub-id pub-id-type="doi">10.3923/ajava.2013.409.436</pub-id></element-citation></ref><ref id="B9876641"><element-citation xmlns:xlink="http://www.w3.org/1999/xlink" publication-type="article" xlink:type="simple"><person-group person-group-type="author"><name name-style="western"><surname>Kobayashi</surname><given-names>G.</given-names></name><name name-style="western"><surname>Mukai</surname><given-names>R.</given-names></name><name name-style="western"><surname>Itoh</surname><given-names>H.</given-names></name></person-group><year>2020</year><article-title>New record of <italic><tp:taxon-name><tp:taxon-name-part taxon-name-part-type="genus" reg="Halla">Halla</tp:taxon-name-part><tp:taxon-name-part taxon-name-part-type="species" reg="okudai">okudai</tp:taxon-name-part></tp:taxon-name></italic> Imajima, 1967 (<tp:taxon-name><tp:taxon-name-part taxon-name-part-type="phylum">Annelida</tp:taxon-name-part></tp:taxon-name>, <tp:taxon-name><tp:taxon-name-part taxon-name-part-type="order">Eunicida</tp:taxon-name-part></tp:taxon-name>, <tp:taxon-name><tp:taxon-name-part taxon-name-part-type="family">Oenonidae</tp:taxon-name-part></tp:taxon-name>) from Fukue Island in the Goto Islands, Japan</article-title><source>Check List</source><volume>16</volume><issue>5</issue><fpage>1199</fpage><lpage>1203</lpage><pub-id pub-id-type="doi">10.15560/16.5.1199</pub-id></element-citation></ref><ref id="B9877211"><element-citation xmlns:xlink="http://www.w3.org/1999/xlink" publication-type="article" xlink:type="simple"><person-group person-group-type="author"><name name-style="western"><surname>Saito</surname><given-names>H.</given-names></name><name name-style="western"><surname>Kawai</surname><given-names>K.</given-names></name><name name-style="western"><surname>Umino</surname><given-names>T.</given-names></name><name name-style="western"><surname>Imabayashi</surname><given-names>H.</given-names></name></person-group><year>2014</year><article-title>Fishing bait worm supplies in Japan in relation to their physiological traits</article-title><source>Memoirs of Museum Victoria</source><volume>71</volume><fpage>279</fpage><lpage>287</lpage><pub-id pub-id-type="doi">10.24199/j.mmv.2014.71.21</pub-id></element-citation></ref><ref id="B9876919"><element-citation xmlns:xlink="http://www.w3.org/1999/xlink" publication-type="article" xlink:type="simple"><person-group person-group-type="author"><name name-style="western"><surname>Paxton</surname><given-names>H.</given-names></name></person-group><year>2009</year><article-title>Phylogeny of <tp:taxon-name><tp:taxon-name-part taxon-name-part-type="order">Eunicida</tp:taxon-name-part></tp:taxon-name> (<tp:taxon-name><tp:taxon-name-part taxon-name-part-type="phylum">Annelida</tp:taxon-name-part></tp:taxon-name>) based on morphology of jaws</article-title><source>Zoosymposia</source><volume>2</volume><fpage>241</fpage><lpage>264</lpage><pub-id pub-id-type="doi">10.11646/zoosymposia.2.1.18</pub-id></element-citation></ref></ref-list></tp:taxon-treatment>
