# Supplementary material for: Updated checklist of polychaete species (Annelida) recorded from Malaysia, with remarks on the research history
Source: Biodivers Data J. 2023 Oct 19;11:e110021. doi: 10.3897/BDJ.11.e110021 (PMC10603391; doi:10.3897/BDJ.11.e110021)
Supplement: XML Treatment for Diopatra claparedii [file BDJ.11.e110021-treatment45.xml]

<!DOCTYPE tp:taxon-treatment
  PUBLIC "-//TaxonX//DTD Taxonomic Treatment Publishing DTD v0 20100105//EN" "tax-treatment-NSO.dtd">
<tp:taxon-treatment xmlns:tp="http://www.plazi.org/taxpub"><tp:treatment-meta><mixed-citation publication-type="journal"><person-group><name><surname>Razmi Shah</surname><given-names>Raz Shauqeena Batrisyea</given-names></name><name><surname>Ibrahim</surname><given-names>Yusof Shuaib</given-names></name><name><surname>Villalobos-Guerrero</surname><given-names>Tulio F.</given-names></name><name><surname>Sato</surname><given-names>Masanori</given-names></name></person-group><article-title>Updated checklist of polychaete species (<tp:taxon-name><tp:taxon-name-part taxon-name-part-type="phylum">Annelida</tp:taxon-name-part></tp:taxon-name>) recorded from Malaysia, with remarks on the research history</article-title><source>Biodivers Data J</source><day>19</day><month>10</month><year>2023</year><volume>11</volume><pub-id pub-id-type="doi">10.3897/BDJ.11.e110021</pub-id></mixed-citation></tp:treatment-meta><tp:nomenclature><tp:taxon-name>
              <object-id xmlns:xlink="http://www.w3.org/1999/xlink" content-type="arpha" xlink:type="simple">744F5F88-0F88-5D93-B072-390E4D0E3E9C</object-id>
              <tp:taxon-name-part taxon-name-part-type="genus">Diopatra</tp:taxon-name-part>
              <tp:taxon-name-part taxon-name-part-type="species">claparedii</tp:taxon-name-part>
            </tp:taxon-name><tp:taxon-authority>Grube, 1878</tp:taxon-authority></tp:nomenclature><tp:treatment-sec sec-type="Distribution"><title>Distribution</title><p>Type locality. Sungei Buloh, Singapore.</p><p>Distribution in Malaysia. Along mud-flats on the west coast of Peninsular Malaysia; Jeram Beach, Selangor (<xref ref-type="bibr" rid="B9876910">Paxton 2002</xref>, <xref ref-type="bibr" rid="B9876483">Idris and Arshad 2013</xref>, <xref ref-type="bibr" rid="B9877033">Polgar et al. 2015</xref>).</p><p>Distribution outside Malaysia. Singapore (<xref ref-type="bibr" rid="B9876381">Grube 1878</xref>); India (<xref ref-type="bibr" rid="B9876901">Pati et al. 2015</xref>).</p></tp:treatment-sec><tp:treatment-sec sec-type="Notes"><title>Notes</title><p>Locally known as ‘Ruat sarung’.</p></tp:treatment-sec><ref-list><ref id="B9876910"><element-citation xmlns:xlink="http://www.w3.org/1999/xlink" publication-type="article" xlink:type="simple"><person-group person-group-type="author"><name name-style="western"><surname>Paxton</surname><given-names>H.</given-names></name></person-group><year>2002</year><article-title><italic><tp:taxon-name><tp:taxon-name-part taxon-name-part-type="genus" reg="Diopatra">Diopatra</tp:taxon-name-part></tp:taxon-name></italic> Audouin and Milne Edwards (<tp:taxon-name><tp:taxon-name-part taxon-name-part-type="class">Polychaeta</tp:taxon-name-part></tp:taxon-name>: <tp:taxon-name><tp:taxon-name-part taxon-name-part-type="family">Onuphidae</tp:taxon-name-part></tp:taxon-name>) from Thailand</article-title><source>Phuket Marine Biological Center Special Publication</source><volume>24</volume><fpage>101</fpage><lpage>114</lpage></element-citation></ref><ref id="B9876483"><element-citation xmlns:xlink="http://www.w3.org/1999/xlink" publication-type="article" xlink:type="simple"><person-group person-group-type="author"><name name-style="western"><surname>Idris</surname><given-names>I.</given-names></name><name name-style="western"><surname>Arshad</surname><given-names>A.</given-names></name></person-group><year>2013</year><article-title>Checklist of polychaetous annelids in Malaysia with redescription of two commercially exploited species</article-title><source>Asian Journal of Animal and Veterinary Advances</source><volume>8</volume><issue>3</issue><fpage>409</fpage><lpage>436</lpage><pub-id pub-id-type="doi">10.3923/ajava.2013.409.436</pub-id></element-citation></ref><ref id="B9877033"><element-citation xmlns:xlink="http://www.w3.org/1999/xlink" publication-type="article" xlink:type="simple"><person-group person-group-type="author"><name name-style="western"><surname>Polgar</surname><given-names>G.</given-names></name><name name-style="western"><surname>Nishi</surname><given-names>E.</given-names></name><name name-style="western"><surname>Idris</surname><given-names>I.</given-names></name><name name-style="western"><surname>Glasby</surname><given-names>C. J.</given-names></name></person-group><year>2015</year><article-title>Tropical polychaete community and reef dynamics: insights from a Malayan <italic><tp:taxon-name><tp:taxon-name-part taxon-name-part-type="genus" reg="Sabellaria">Sabellaria</tp:taxon-name-part></tp:taxon-name></italic> (<tp:taxon-name><tp:taxon-name-part taxon-name-part-type="phylum">Annelida</tp:taxon-name-part></tp:taxon-name>: <tp:taxon-name><tp:taxon-name-part taxon-name-part-type="family">Sabellariidae</tp:taxon-name-part></tp:taxon-name>) reef</article-title><source>Raffles Bulletin of Zoology</source><volume>63</volume><fpage>401</fpage><lpage>417</lpage></element-citation></ref><ref id="B9876381"><element-citation xmlns:xlink="http://www.w3.org/1999/xlink" publication-type="article" xlink:type="simple"><person-group person-group-type="author"><name name-style="western"><surname>Grube</surname><given-names>A. E.</given-names></name></person-group><year>1878</year><article-title>Annulata Semperiana. Beiträge zur Kenntniss der Annelidenfauna der Philippinen nach den von Herrn Prof. Semper mitgebrachten Sammlungen</article-title><source>Mémoires de l’Académie impériale des sciences de St Petersbourg, Serie 7</source><volume>25</volume><issue>8</issue><fpage>1</fpage><lpage>300</lpage><pub-id pub-id-type="doi">10.5962/bhl.title.85345</pub-id></element-citation></ref><ref id="B9876901"><element-citation xmlns:xlink="http://www.w3.org/1999/xlink" publication-type="article" xlink:type="simple"><person-group person-group-type="author"><name name-style="western"><surname>Pati</surname><given-names>S. K.</given-names></name><name name-style="western"><surname>Swain</surname><given-names>D.</given-names></name><name name-style="western"><surname>Sahu</surname><given-names>K. C.</given-names></name><name name-style="western"><surname>Sharma</surname><given-names>R. M.</given-names></name></person-group><year>2015</year><article-title>Diversity and distribution of polychaetes (<tp:taxon-name><tp:taxon-name-part taxon-name-part-type="phylum">Annelida</tp:taxon-name-part></tp:taxon-name>: <tp:taxon-name><tp:taxon-name-part taxon-name-part-type="class">Polychaeta</tp:taxon-name-part></tp:taxon-name>) along Maharashtra coast, India</article-title><source>Aquatic Ecosystem</source><fpage>53</fpage><lpage>65</lpage><pub-id pub-id-type="doi">10.1007/978-81-322-2178-4_5</pub-id></element-citation></ref></ref-list></tp:taxon-treatment>
