# Supplementary material for: Updated checklist of polychaete species (Annelida) recorded from Malaysia, with remarks on the research history
Source: Biodivers Data J. 2023 Oct 19;11:e110021. doi: 10.3897/BDJ.11.e110021 (PMC10603391; doi:10.3897/BDJ.11.e110021)
Supplement: XML Treatment for Diopatra neapolitana [file BDJ.11.e110021-treatment46.xml]

<!DOCTYPE tp:taxon-treatment
  PUBLIC "-//TaxonX//DTD Taxonomic Treatment Publishing DTD v0 20100105//EN" "tax-treatment-NSO.dtd">
<tp:taxon-treatment xmlns:tp="http://www.plazi.org/taxpub"><tp:treatment-meta><mixed-citation publication-type="journal"><person-group><name><surname>Razmi Shah</surname><given-names>Raz Shauqeena Batrisyea</given-names></name><name><surname>Ibrahim</surname><given-names>Yusof Shuaib</given-names></name><name><surname>Villalobos-Guerrero</surname><given-names>Tulio F.</given-names></name><name><surname>Sato</surname><given-names>Masanori</given-names></name></person-group><article-title>Updated checklist of polychaete species (<tp:taxon-name><tp:taxon-name-part taxon-name-part-type="phylum">Annelida</tp:taxon-name-part></tp:taxon-name>) recorded from Malaysia, with remarks on the research history</article-title><source>Biodivers Data J</source><day>19</day><month>10</month><year>2023</year><volume>11</volume><pub-id pub-id-type="doi">10.3897/BDJ.11.e110021</pub-id></mixed-citation></tp:treatment-meta><tp:nomenclature><tp:taxon-name>
              <object-id xmlns:xlink="http://www.w3.org/1999/xlink" content-type="arpha" xlink:type="simple">890C241F-35F0-58EC-982B-2E8C1CB78887</object-id>
              <tp:taxon-name-part taxon-name-part-type="genus">Diopatra</tp:taxon-name-part>
              <tp:taxon-name-part taxon-name-part-type="species">neapolitana</tp:taxon-name-part>
            </tp:taxon-name><tp:taxon-authority>delle Chiaje, 1841</tp:taxon-authority></tp:nomenclature><tp:treatment-sec sec-type="Distribution"><title>Distribution</title><p>Type locality. Gulf of Naples, Italy.</p><p>Distribution in Malaysia. Questionable record: Kapar mangrove forest, Klang; Teluk Aling, Penang (<xref ref-type="bibr" rid="B9877443">Sasekumar 1974</xref>, <xref ref-type="bibr" rid="B9876864">Ong 1995</xref>, <xref ref-type="bibr" rid="B9876483">Idris and Arshad 2013</xref>, <xref ref-type="bibr" rid="B9876928">Paxton and Arias 2017</xref>).</p><p>Distribution outside Malaysia. Red Sea, Indian Ocean (<xref ref-type="bibr" rid="B9877595">Wehe and Fiege 2002</xref>); Mediterranean Sea (<xref ref-type="bibr" rid="B9876267">Gambi and Giangrande 1986</xref>, <xref ref-type="bibr" rid="B9874230">Arvanitidis 2000</xref>, <xref ref-type="bibr" rid="B9874520">Dağli et al. 2005</xref>).</p></tp:treatment-sec><ref-list><ref id="B9877443"><element-citation xmlns:xlink="http://www.w3.org/1999/xlink" publication-type="article" xlink:type="simple"><person-group person-group-type="author"><name name-style="western"><surname>Sasekumar</surname><given-names>A.</given-names></name></person-group><year>1974</year><article-title>Distribution of macrofauna on a Malayan mangrove shore</article-title><source>The Journal of Animal Ecology</source><volume>51-69</volume><pub-id pub-id-type="doi">10.2307/3157</pub-id></element-citation></ref><ref id="B9876864"><element-citation xmlns:xlink="http://www.w3.org/1999/xlink" publication-type="article" xlink:type="simple"><person-group person-group-type="author"><name name-style="western"><surname>Ong</surname><given-names>B.</given-names></name></person-group><year>1995</year><article-title>Polychaetes of Telok Aling, Penang, Malaysia</article-title><source>Raffles Bulletin of Zoology</source><volume>43</volume><issue>1</issue><fpage>257</fpage><lpage>283</lpage></element-citation></ref><ref id="B9876483"><element-citation xmlns:xlink="http://www.w3.org/1999/xlink" publication-type="article" xlink:type="simple"><person-group person-group-type="author"><name name-style="western"><surname>Idris</surname><given-names>I.</given-names></name><name name-style="western"><surname>Arshad</surname><given-names>A.</given-names></name></person-group><year>2013</year><article-title>Checklist of polychaetous annelids in Malaysia with redescription of two commercially exploited species</article-title><source>Asian Journal of Animal and Veterinary Advances</source><volume>8</volume><issue>3</issue><fpage>409</fpage><lpage>436</lpage><pub-id pub-id-type="doi">10.3923/ajava.2013.409.436</pub-id></element-citation></ref><ref id="B9876928"><element-citation xmlns:xlink="http://www.w3.org/1999/xlink" publication-type="article" xlink:type="simple"><person-group person-group-type="author"><name name-style="western"><surname>Paxton</surname><given-names>H.</given-names></name><name name-style="western"><surname>Arias</surname><given-names>A.</given-names></name></person-group><year>2017</year><article-title>Unveiling a surprising diversity of the genus <italic><tp:taxon-name><tp:taxon-name-part taxon-name-part-type="genus" reg="Diopatra">Diopatra</tp:taxon-name-part></tp:taxon-name></italic> Audouin &amp; Milne Edwards, 1833 (<tp:taxon-name><tp:taxon-name-part taxon-name-part-type="phylum">Annelida</tp:taxon-name-part></tp:taxon-name>: <tp:taxon-name><tp:taxon-name-part taxon-name-part-type="family">Onuphidae</tp:taxon-name-part></tp:taxon-name>) in the Macaronesian region (eastern North Atlantic) with the description of four new species</article-title><source>Zootaxa</source><volume>4300</volume><issue>4</issue><fpage>505</fpage><lpage>535</lpage><pub-id pub-id-type="doi">10.11646/zootaxa.4300.4.3</pub-id></element-citation></ref><ref id="B9877595"><element-citation xmlns:xlink="http://www.w3.org/1999/xlink" publication-type="article" xlink:type="simple"><person-group person-group-type="author"><name name-style="western"><surname>Wehe</surname><given-names>T.</given-names></name><name name-style="western"><surname>Fiege</surname><given-names>D.</given-names></name></person-group><year>2002</year><article-title>Annotated checklist of the polychaete species of the seas surrounding the Arabian Peninsula: Red Sea, Gulf of Aden, Arabian Sea, Gulf of Oman, Arabian Gulf</article-title><source>Fauna of Arabia</source><volume>19</volume><fpage>7</fpage><lpage>238</lpage></element-citation></ref><ref id="B9876267"><element-citation xmlns:xlink="http://www.w3.org/1999/xlink" publication-type="article" xlink:type="simple"><person-group person-group-type="author"><name name-style="western"><surname>Gambi</surname><given-names>M. C.</given-names></name><name name-style="western"><surname>Giangrande</surname><given-names>A.</given-names></name></person-group><year>1986</year><article-title>Distribution of soft-bottom polychaetes in two coastal areas of the Tyrrhenian Sea (Italy): structural analysis</article-title><source>Estuarine, Coastal and Shelf Science</source><volume>23</volume><issue>6</issue><fpage>847</fpage><lpage>862</lpage><pub-id pub-id-type="doi">10.1016/0272-7714(86)90076-4</pub-id></element-citation></ref><ref id="B9874230"><element-citation xmlns:xlink="http://www.w3.org/1999/xlink" publication-type="article" xlink:type="simple"><person-group person-group-type="author"><name name-style="western"><surname>Arvanitidis</surname><given-names>C.</given-names></name></person-group><year>2000</year><article-title>Polychaete fauna of the Aegean Sea: inventory and new information</article-title><source>Bulletin of Marine Science</source><volume>66</volume><issue>1</issue><fpage>73</fpage><lpage>96</lpage></element-citation></ref><ref id="B9874520"><element-citation xmlns:xlink="http://www.w3.org/1999/xlink" publication-type="article" xlink:type="simple"><person-group person-group-type="author"><name name-style="western"><surname>Dağli</surname><given-names>E.</given-names></name><name name-style="western"><surname>Ergen</surname><given-names>Z.</given-names></name><name name-style="western"><surname>Cinar</surname><given-names>M. E.</given-names></name></person-group><year>2005</year><article-title>One year observation on the population structure of <italic><tp:taxon-name><tp:taxon-name-part taxon-name-part-type="genus" reg="Diopatra">Diopatra</tp:taxon-name-part><tp:taxon-name-part taxon-name-part-type="species" reg="neapolitana">neapolitana</tp:taxon-name-part></tp:taxon-name></italic> Delle Chiaje (<tp:taxon-name><tp:taxon-name-part taxon-name-part-type="class">Polychaeta</tp:taxon-name-part></tp:taxon-name>: <tp:taxon-name><tp:taxon-name-part taxon-name-part-type="family">Onuphidae</tp:taxon-name-part></tp:taxon-name>) in Izmir Bay (Aegean Sea, eastern Mediterranean)</article-title><source>Marine Ecology</source><volume>26</volume><fpage>265</fpage><lpage>272</lpage><pub-id pub-id-type="doi">10.1111/j.1439-0485.2005.00055.x</pub-id></element-citation></ref></ref-list></tp:taxon-treatment>
