# Supplementary material for: Updated checklist of polychaete species (Annelida) recorded from Malaysia, with remarks on the research history
Source: Biodivers Data J. 2023 Oct 19;11:e110021. doi: 10.3897/BDJ.11.e110021 (PMC10603391; doi:10.3897/BDJ.11.e110021)
Supplement: XML Treatment for Sigambra ocellata [file BDJ.11.e110021-treatment55.xml]

<!DOCTYPE tp:taxon-treatment
  PUBLIC "-//TaxonX//DTD Taxonomic Treatment Publishing DTD v0 20100105//EN" "tax-treatment-NSO.dtd">
<tp:taxon-treatment xmlns:tp="http://www.plazi.org/taxpub"><tp:treatment-meta><mixed-citation publication-type="journal"><person-group><name><surname>Razmi Shah</surname><given-names>Raz Shauqeena Batrisyea</given-names></name><name><surname>Ibrahim</surname><given-names>Yusof Shuaib</given-names></name><name><surname>Villalobos-Guerrero</surname><given-names>Tulio F.</given-names></name><name><surname>Sato</surname><given-names>Masanori</given-names></name></person-group><article-title>Updated checklist of polychaete species (<tp:taxon-name><tp:taxon-name-part taxon-name-part-type="phylum">Annelida</tp:taxon-name-part></tp:taxon-name>) recorded from Malaysia, with remarks on the research history</article-title><source>Biodivers Data J</source><day>19</day><month>10</month><year>2023</year><volume>11</volume><pub-id pub-id-type="doi">10.3897/BDJ.11.e110021</pub-id></mixed-citation></tp:treatment-meta><tp:nomenclature><tp:taxon-name>
              <object-id xmlns:xlink="http://www.w3.org/1999/xlink" content-type="arpha" xlink:type="simple">84C1059E-A735-51B8-A6B1-96841E986522</object-id>
              <tp:taxon-name-part taxon-name-part-type="genus">Sigambra</tp:taxon-name-part>
              <tp:taxon-name-part taxon-name-part-type="species">ocellata</tp:taxon-name-part>
            </tp:taxon-name><tp:taxon-authority>(Hartmann-Schröder, 1959)</tp:taxon-authority></tp:nomenclature><tp:treatment-sec sec-type="Distribution"><title>Distribution</title><p>Type locality. El Salvador, Pacific Ocean.</p><p>Distribution in Malaysia. Questionable record: Selangor River estuary (<xref ref-type="bibr" rid="B9876767">Nakao et al. 1989a</xref>).</p><p>Distribution outside Malaysia. Central America (<xref ref-type="bibr" rid="B9913484">Pettibone 1966</xref>); El Salvador (<xref ref-type="bibr" rid="B9913493">Rivera and Rivera 2008</xref>).</p></tp:treatment-sec><ref-list><ref id="B9876767"><element-citation xmlns:xlink="http://www.w3.org/1999/xlink" publication-type="article" xlink:type="simple"><person-group person-group-type="author"><name name-style="western"><surname>Nakao</surname><given-names>S.</given-names></name><name name-style="western"><surname>Shazili</surname><given-names>N. A.M.</given-names></name><name name-style="western"><surname>Salleh</surname><given-names>H. U.</given-names></name></person-group><year>1989</year><article-title>Benthic communities in the areas under and around the fish-culture rafts at the Kuala Terengganu River Estuary, Malaysia</article-title><source>Bulletin of the Faculty of Fisheries Hokkaido University</source><volume>40</volume><issue>3</issue><fpage>154</fpage><lpage>158</lpage></element-citation></ref><ref id="B9913484"><element-citation xmlns:xlink="http://www.w3.org/1999/xlink" publication-type="article" xlink:type="simple"><person-group person-group-type="author"><name name-style="western"><surname>Pettibone</surname><given-names>M. H.</given-names></name></person-group><year>1966</year><article-title>Revision of the <tp:taxon-name><tp:taxon-name-part taxon-name-part-type="family">Pilargidae</tp:taxon-name-part></tp:taxon-name> (<tp:taxon-name><tp:taxon-name-part taxon-name-part-type="phylum">Annelida</tp:taxon-name-part></tp:taxon-name>: <tp:taxon-name><tp:taxon-name-part taxon-name-part-type="class">Polychaeta</tp:taxon-name-part></tp:taxon-name>), including descriptions of new species, and redescriptions of the pelagic <italic><tp:taxon-name><tp:taxon-name-part taxon-name-part-type="genus" reg="Podarmus">Podarmus</tp:taxon-name-part><tp:taxon-name-part taxon-name-part-type="species" reg="ploa">ploa</tp:taxon-name-part></tp:taxon-name></italic> Chamberlain (<tp:taxon-name><tp:taxon-name-part taxon-name-part-type="family">Polynoidae</tp:taxon-name-part></tp:taxon-name>)</article-title><source>Proceedings of the United States National Museum</source><volume>118</volume><fpage>155</fpage><lpage>207</lpage><pub-id pub-id-type="doi">10.5479/si.00963801.118-3525.155</pub-id></element-citation></ref><ref id="B9913493"><element-citation xmlns:xlink="http://www.w3.org/1999/xlink" publication-type="article" xlink:type="simple"><person-group person-group-type="author"><name name-style="western"><surname>Rivera</surname><given-names>C. G.</given-names></name><name name-style="western"><surname>Rivera</surname><given-names>M. Y.R.</given-names></name></person-group><year>2008</year><article-title>Checklist of polychaetes (<tp:taxon-name><tp:taxon-name-part taxon-name-part-type="phylum">Annelida</tp:taxon-name-part></tp:taxon-name>: <tp:taxon-name><tp:taxon-name-part taxon-name-part-type="class">Polychaeta</tp:taxon-name-part></tp:taxon-name>) from El Salvador, eastern Pacific</article-title><source>Check List</source><volume>4</volume><issue>1</issue><fpage>18</fpage><lpage>30</lpage><pub-id pub-id-type="doi">10.15560/4.1.18</pub-id></element-citation></ref></ref-list></tp:taxon-treatment>
