# Supplementary material for: Updated checklist of polychaete species (Annelida) recorded from Malaysia, with remarks on the research history
Source: Biodivers Data J. 2023 Oct 19;11:e110021. doi: 10.3897/BDJ.11.e110021 (PMC10603391; doi:10.3897/BDJ.11.e110021)
Supplement: XML Treatment for Poecilochaetus serpens [file BDJ.11.e110021-treatment56.xml]

<!DOCTYPE tp:taxon-treatment
  PUBLIC "-//TaxonX//DTD Taxonomic Treatment Publishing DTD v0 20100105//EN" "tax-treatment-NSO.dtd">
<tp:taxon-treatment xmlns:tp="http://www.plazi.org/taxpub"><tp:treatment-meta><mixed-citation publication-type="journal"><person-group><name><surname>Razmi Shah</surname><given-names>Raz Shauqeena Batrisyea</given-names></name><name><surname>Ibrahim</surname><given-names>Yusof Shuaib</given-names></name><name><surname>Villalobos-Guerrero</surname><given-names>Tulio F.</given-names></name><name><surname>Sato</surname><given-names>Masanori</given-names></name></person-group><article-title>Updated checklist of polychaete species (<tp:taxon-name><tp:taxon-name-part taxon-name-part-type="phylum">Annelida</tp:taxon-name-part></tp:taxon-name>) recorded from Malaysia, with remarks on the research history</article-title><source>Biodivers Data J</source><day>19</day><month>10</month><year>2023</year><volume>11</volume><pub-id pub-id-type="doi">10.3897/BDJ.11.e110021</pub-id></mixed-citation></tp:treatment-meta><tp:nomenclature><tp:taxon-name>
              <object-id xmlns:xlink="http://www.w3.org/1999/xlink" content-type="arpha" xlink:type="simple">BE4B490B-B142-5083-822E-DB7EC62EC31B</object-id>
              <tp:taxon-name-part taxon-name-part-type="genus">Poecilochaetus</tp:taxon-name-part>
              <tp:taxon-name-part taxon-name-part-type="species">serpens</tp:taxon-name-part>
            </tp:taxon-name><tp:taxon-authority>Allen, 1904</tp:taxon-authority></tp:nomenclature><tp:treatment-sec sec-type="Distribution"><title>Distribution</title><p>Type locality. Plymouth, England.</p><p>Distribution in Malaysia. Questionable record: Teluk Aling, Penang (<xref ref-type="bibr" rid="B9876864">Ong 1995</xref>, <xref ref-type="bibr" rid="B9876483">Idris and Arshad 2013</xref>).</p><p>Distribution outside Malaysia. English Channel, Irish Sea, Skagerrak Azores, Canary Island, Mediterranean Sea, South Africa, Gulf of Mannar, Waltair (<xref ref-type="bibr" rid="B9864141">Achari 1968</xref>); Arabian Gulf (<xref ref-type="bibr" rid="B9876722">Mohammad 1980</xref>); Egypt (<xref ref-type="bibr" rid="B9864123">Abdelnaby 2020a</xref>).</p></tp:treatment-sec><ref-list><ref id="B9876864"><element-citation xmlns:xlink="http://www.w3.org/1999/xlink" publication-type="article" xlink:type="simple"><person-group person-group-type="author"><name name-style="western"><surname>Ong</surname><given-names>B.</given-names></name></person-group><year>1995</year><article-title>Polychaetes of Telok Aling, Penang, Malaysia</article-title><source>Raffles Bulletin of Zoology</source><volume>43</volume><issue>1</issue><fpage>257</fpage><lpage>283</lpage></element-citation></ref><ref id="B9876483"><element-citation xmlns:xlink="http://www.w3.org/1999/xlink" publication-type="article" xlink:type="simple"><person-group person-group-type="author"><name name-style="western"><surname>Idris</surname><given-names>I.</given-names></name><name name-style="western"><surname>Arshad</surname><given-names>A.</given-names></name></person-group><year>2013</year><article-title>Checklist of polychaetous annelids in Malaysia with redescription of two commercially exploited species</article-title><source>Asian Journal of Animal and Veterinary Advances</source><volume>8</volume><issue>3</issue><fpage>409</fpage><lpage>436</lpage><pub-id pub-id-type="doi">10.3923/ajava.2013.409.436</pub-id></element-citation></ref><ref id="B9864141"><element-citation xmlns:xlink="http://www.w3.org/1999/xlink" publication-type="article" xlink:type="simple"><person-group person-group-type="author"><name name-style="western"><surname>Achari</surname><given-names>G. P.</given-names></name></person-group><year>1968</year><article-title>Studies on new or little known Polychaetes from Indian seas 1. <italic><tp:taxon-name><tp:taxon-name-part taxon-name-part-type="genus" reg="Trocmochaeta">Trocmochaeta</tp:taxon-name-part><tp:taxon-name-part taxon-name-part-type="species" reg="watsoni">watsoni</tp:taxon-name-part></tp:taxon-name></italic> (Fauvel) and <italic><tp:taxon-name><tp:taxon-name-part taxon-name-part-type="genus" reg="Poecilochaetus">Poecilochaetus</tp:taxon-name-part><tp:taxon-name-part taxon-name-part-type="species" reg="serpens">serpens</tp:taxon-name-part></tp:taxon-name></italic> Allen</article-title><source>Journal of the Marine Biological Association of India</source><volume>10</volume><issue>1</issue><fpage>99</fpage><lpage>106</lpage></element-citation></ref><ref id="B9876722"><element-citation xmlns:xlink="http://www.w3.org/1999/xlink" publication-type="article" xlink:type="simple"><person-group person-group-type="author"><name name-style="western"><surname>Mohammad</surname><given-names>M. B.</given-names></name></person-group><year>1980</year><article-title>Polychaete annelids from Kuwaitian islands, Arabian Gulf, with descriptions of four new species</article-title><source>Zoological Journal of the Linnean Society</source><volume>69</volume><issue>1</issue><fpage>31</fpage><lpage>42</lpage><pub-id pub-id-type="doi">10.1111/j.1096-3642.1980.tb01931.x</pub-id></element-citation></ref><ref id="B9864123"><element-citation xmlns:xlink="http://www.w3.org/1999/xlink" publication-type="article" xlink:type="simple"><person-group person-group-type="author"><name name-style="western"><surname>Abdelnaby</surname><given-names>F.</given-names></name></person-group><year>2020</year><article-title>Alien Polychaete species and the first record of <italic><tp:taxon-name><tp:taxon-name-part taxon-name-part-type="genus" reg="Branchiomma">Branchiomma</tp:taxon-name-part><tp:taxon-name-part taxon-name-part-type="species" reg="bairdi">bairdi</tp:taxon-name-part></tp:taxon-name></italic> (McIntosh, 1885) from the Suez Canal and the Mediterranean coast of Egypt</article-title><source>Egyptian Journal of Aquatic Biology and Fisheries</source><volume>24</volume><issue>5</issue><fpage>13</fpage><lpage>32</lpage><pub-id pub-id-type="doi">10.21608/ejabf.2020.102730</pub-id></element-citation></ref></ref-list></tp:taxon-treatment>
