# Supplementary material for: Updated checklist of polychaete species (Annelida) recorded from Malaysia, with remarks on the research history
Source: Biodivers Data J. 2023 Oct 19;11:e110021. doi: 10.3897/BDJ.11.e110021 (PMC10603391; doi:10.3897/BDJ.11.e110021)
Supplement: XML Treatment for Gaudichaudius cimex [file BDJ.11.e110021-treatment60.xml]

<!DOCTYPE tp:taxon-treatment
  PUBLIC "-//TaxonX//DTD Taxonomic Treatment Publishing DTD v0 20100105//EN" "tax-treatment-NSO.dtd">
<tp:taxon-treatment xmlns:tp="http://www.plazi.org/taxpub"><tp:treatment-meta><mixed-citation publication-type="journal"><person-group><name><surname>Razmi Shah</surname><given-names>Raz Shauqeena Batrisyea</given-names></name><name><surname>Ibrahim</surname><given-names>Yusof Shuaib</given-names></name><name><surname>Villalobos-Guerrero</surname><given-names>Tulio F.</given-names></name><name><surname>Sato</surname><given-names>Masanori</given-names></name></person-group><article-title>Updated checklist of polychaete species (<tp:taxon-name><tp:taxon-name-part taxon-name-part-type="phylum">Annelida</tp:taxon-name-part></tp:taxon-name>) recorded from Malaysia, with remarks on the research history</article-title><source>Biodivers Data J</source><day>19</day><month>10</month><year>2023</year><volume>11</volume><pub-id pub-id-type="doi">10.3897/BDJ.11.e110021</pub-id></mixed-citation></tp:treatment-meta><tp:nomenclature><tp:taxon-name>
              <object-id xmlns:xlink="http://www.w3.org/1999/xlink" content-type="arpha" xlink:type="simple">7E752D2E-B719-514B-88DC-EE45CFBC7139</object-id>
              <tp:taxon-name-part taxon-name-part-type="genus">Gaudichaudius</tp:taxon-name-part>
              <tp:taxon-name-part taxon-name-part-type="species">cimex</tp:taxon-name-part>
            </tp:taxon-name><tp:taxon-authority>(de Quatrefages, 1866)</tp:taxon-authority></tp:nomenclature><tp:treatment-sec sec-type="Distribution"><title>Distribution</title><p>Type locality. Strait of Malacca, Malaysia.</p><p>Distribution in Malaysia. Only from type locality (<xref ref-type="bibr" rid="B9876966">Pettibone 1986</xref>, <xref ref-type="bibr" rid="B9877498">Solis-Weiss et al. 2004</xref>, <xref ref-type="bibr" rid="B9876483">Idris and Arshad 2013</xref>, <xref ref-type="bibr" rid="B9877229">Salazar-Vallejo et al. 2014</xref>).</p><p>Distribution outside Malaysia. Digha coast (<xref ref-type="bibr" rid="B9877434">Sarkar and Talukdar 2003</xref>); Indo-West Pacific (<xref ref-type="bibr" rid="B9876966">Pettibone 1986</xref>, <xref ref-type="bibr" rid="B9876713">Martin and Britayev 1998</xref>); Yellow Sea, South China Sea, Vietnam (<xref ref-type="bibr" rid="B9876190">Fauvel 1932</xref>, <xref ref-type="bibr" rid="B9877561">Uschakov and Wu 1959</xref>, <xref ref-type="bibr" rid="B9877570">Uschakov and Wu 1965</xref>, <xref ref-type="bibr" rid="B9877579">Uschakov and Wu 1979</xref>, <xref ref-type="bibr" rid="B9911990">Yang and Sun 1988</xref>); Hainan Island (<xref ref-type="bibr" rid="B9874312">Barnich et al. 2004</xref>).</p></tp:treatment-sec><tp:treatment-sec sec-type="Notes"><title>Notes</title><p>Originally recorded as <italic><tp:taxon-name><tp:taxon-name-part taxon-name-part-type="genus" reg="Iphione">Iphione</tp:taxon-name-part><tp:taxon-name-part taxon-name-part-type="species" reg="cimex">cimex</tp:taxon-name-part></tp:taxon-name></italic> de Quatrefages, 1866.</p></tp:treatment-sec><ref-list><ref id="B9876966"><element-citation xmlns:xlink="http://www.w3.org/1999/xlink" publication-type="article" xlink:type="simple"><person-group person-group-type="author"><name name-style="western"><surname>Pettibone</surname><given-names>M. H.</given-names></name></person-group><year>1986</year><article-title>Review of the <italic><tp:taxon-name><tp:taxon-name-part taxon-name-part-type="genus" reg="Iphioninae">Iphioninae</tp:taxon-name-part></tp:taxon-name></italic> (<tp:taxon-name><tp:taxon-name-part taxon-name-part-type="class">Polychaeta</tp:taxon-name-part></tp:taxon-name>: <tp:taxon-name><tp:taxon-name-part taxon-name-part-type="family">Polynoidae</tp:taxon-name-part></tp:taxon-name>) and revision of <italic><tp:taxon-name><tp:taxon-name-part taxon-name-part-type="genus" reg="Ilphione">Ilphione</tp:taxon-name-part><tp:taxon-name-part taxon-name-part-type="species" reg="cimex">cimex</tp:taxon-name-part></tp:taxon-name></italic> Quatrefages, <italic><tp:taxon-name><tp:taxon-name-part taxon-name-part-type="genus" reg="Gattyana">Gattyana</tp:taxon-name-part><tp:taxon-name-part taxon-name-part-type="species" reg="deludens">deludens</tp:taxon-name-part></tp:taxon-name></italic> Fauvel, and <italic><tp:taxon-name><tp:taxon-name-part taxon-name-part-type="genus" reg="Harmothoe">Harmothoe</tp:taxon-name-part><tp:taxon-name-part taxon-name-part-type="species" reg="iphionelloides">iphionelloides</tp:taxon-name-part></tp:taxon-name></italic> Johnson (<tp:taxon-name><tp:taxon-name-part taxon-name-part-type="subfamily">Harmothoinae</tp:taxon-name-part></tp:taxon-name>)</article-title><source>Smithsonian Contributionsto Zoology</source><volume>42</volume><fpage>1</fpage><lpage>43</lpage><pub-id pub-id-type="doi">10.5479/SI.00810282.428</pub-id></element-citation></ref><ref id="B9877498"><element-citation xmlns:xlink="http://www.w3.org/1999/xlink" publication-type="article" xlink:type="simple"><person-group person-group-type="author"><name name-style="western"><surname>Solis-Weiss</surname><given-names>V.</given-names></name><name name-style="western"><surname>Bertrand</surname><given-names>Y.</given-names></name><name name-style="western"><surname>Helleouet</surname><given-names>M. N.</given-names></name><name name-style="western"><surname>Pleijel</surname><given-names>F.</given-names></name></person-group><year>2004</year><article-title>Types of polychaetous annelids at the Muséum national d'Histoire naturelle, Paris</article-title><source>Zoosystema</source><volume>26</volume><issue>3</issue><fpage>377</fpage><lpage>384</lpage></element-citation></ref><ref id="B9876483"><element-citation xmlns:xlink="http://www.w3.org/1999/xlink" publication-type="article" xlink:type="simple"><person-group person-group-type="author"><name name-style="western"><surname>Idris</surname><given-names>I.</given-names></name><name name-style="western"><surname>Arshad</surname><given-names>A.</given-names></name></person-group><year>2013</year><article-title>Checklist of polychaetous annelids in Malaysia with redescription of two commercially exploited species</article-title><source>Asian Journal of Animal and Veterinary Advances</source><volume>8</volume><issue>3</issue><fpage>409</fpage><lpage>436</lpage><pub-id pub-id-type="doi">10.3923/ajava.2013.409.436</pub-id></element-citation></ref><ref id="B9877229"><element-citation xmlns:xlink="http://www.w3.org/1999/xlink" publication-type="article" xlink:type="simple"><person-group person-group-type="author"><name name-style="western"><surname>Salazar-Vallejo</surname><given-names>S. I.</given-names></name><name name-style="western"><surname>Carrera-Parra</surname><given-names>L. F.</given-names></name><name name-style="western"><surname>Muir</surname><given-names>A. I.</given-names></name><name name-style="western"><surname>de Léon-González</surname><given-names>J. A.</given-names></name><name name-style="western"><surname>Piotrowski</surname><given-names>C.</given-names></name><name name-style="western"><surname>Sato</surname><given-names>M.</given-names></name></person-group><year>2014</year><article-title>Polychaete species (<tp:taxon-name><tp:taxon-name-part taxon-name-part-type="phylum">Annelida</tp:taxon-name-part></tp:taxon-name>) described from the Philippine and China Seas</article-title><source>Zootaxa</source><volume>3842</volume><issue>1</issue><fpage>1</fpage><lpage>68</lpage><pub-id pub-id-type="doi">10.11646/zootaxa.3842.1.1</pub-id></element-citation></ref><ref id="B9877434"><element-citation xmlns:xlink="http://www.w3.org/1999/xlink" publication-type="article" xlink:type="simple"><person-group person-group-type="author"><name name-style="western"><surname>Sarkar</surname><given-names>J.</given-names></name><name name-style="western"><surname>Talukdar</surname><given-names>S.</given-names></name></person-group><year>2003</year><article-title>Marine invertebrates of Digha coast and some recommendations on their conservation</article-title><source>Records of the Zoological Survey of India</source><volume>101</volume><issue>3-4</issue><fpage>1</fpage><lpage>23</lpage><pub-id pub-id-type="doi">10.26515/rzsi</pub-id></element-citation></ref><ref id="B9876713"><element-citation xmlns:xlink="http://www.w3.org/1999/xlink" publication-type="article" xlink:type="simple"><person-group person-group-type="author"><name name-style="western"><surname>Martin</surname><given-names>D.</given-names></name><name name-style="western"><surname>Britayev</surname><given-names>T. A.</given-names></name></person-group><year>1998</year><article-title>Symbiotic polychaetes: review of known species</article-title><source>Oceanography and Marine Biology: An Annual Review</source><volume>36</volume><fpage>217</fpage><lpage>340</lpage></element-citation></ref><ref id="B9876190"><element-citation xmlns:xlink="http://www.w3.org/1999/xlink" publication-type="article" xlink:type="simple"><person-group person-group-type="author"><name name-style="western"><surname>Fauvel</surname><given-names>P.</given-names></name></person-group><year>1932</year><article-title><tp:taxon-name><tp:taxon-name-part taxon-name-part-type="phylum">Annelida</tp:taxon-name-part></tp:taxon-name> <tp:taxon-name><tp:taxon-name-part taxon-name-part-type="class">Polychaeta</tp:taxon-name-part></tp:taxon-name> of the Indian Museum, Calcutta</article-title><source>Memoirs of the Indian Museum</source><volume>12</volume><fpage>1</fpage><lpage>262</lpage></element-citation></ref><ref id="B9877561"><element-citation xmlns:xlink="http://www.w3.org/1999/xlink" publication-type="article" xlink:type="simple"><person-group person-group-type="author"><name name-style="western"><surname>Uschakov</surname><given-names>P. V.</given-names></name><name name-style="western"><surname>Wu</surname><given-names>B.</given-names></name></person-group><year>1959</year><article-title>The polychaetous annelids of the families <tp:taxon-name><tp:taxon-name-part taxon-name-part-type="family">Phyllodocidae</tp:taxon-name-part></tp:taxon-name> and Aphroditidaefrom the Yellow Sea</article-title><source>Archives of the Chinese Institute of Oceanology</source><volume>1</volume><issue>4</issue><fpage>1</fpage><lpage>40</lpage><comment content-type="language">Chinese and Russian</comment></element-citation></ref><ref id="B9877570"><element-citation xmlns:xlink="http://www.w3.org/1999/xlink" publication-type="article" xlink:type="simple"><person-group person-group-type="author"><name name-style="western"><surname>Uschakov</surname><given-names>P. V.</given-names></name><name name-style="western"><surname>Wu</surname><given-names>B.</given-names></name></person-group><year>1965</year><article-title>The <tp:taxon-name><tp:taxon-name-part taxon-name-part-type="class">Polychaeta</tp:taxon-name-part></tp:taxon-name> <tp:taxon-name><tp:taxon-name-part taxon-name-part-type="class">Errantia</tp:taxon-name-part></tp:taxon-name> of the Yellow Sea</article-title><source>Explorations of the Fauna of the Seas</source><volume>3</volume><fpage>145</fpage><lpage>258</lpage><comment content-type="language">Russian</comment></element-citation></ref><ref id="B9877579"><element-citation xmlns:xlink="http://www.w3.org/1999/xlink" publication-type="book" xlink:type="simple"><person-group person-group-type="author"><name name-style="western"><surname>Uschakov</surname><given-names>P. V.</given-names></name><name name-style="western"><surname>Wu</surname><given-names>B.</given-names></name></person-group><year>1979</year><source><tp:taxon-name><tp:taxon-name-part taxon-name-part-type="class">Polychaeta</tp:taxon-name-part></tp:taxon-name> <tp:taxon-name><tp:taxon-name-part taxon-name-part-type="class">Errantia</tp:taxon-name-part></tp:taxon-name> of the Yellow Sea</source><publisher-name>Amerind Publishing, New Dehli.</publisher-name></element-citation></ref><ref id="B9911990"><element-citation xmlns:xlink="http://www.w3.org/1999/xlink" publication-type="book" xlink:type="simple"><person-group person-group-type="author"><name name-style="western"><surname>Yang</surname><given-names>D.</given-names></name><name name-style="western"><surname>Sun</surname><given-names>R.</given-names></name></person-group><year>1988</year><source>Polychaetous annelids commonly seen from the Chinese waters</source><publisher-name>Agriculture Publishing. Beijing ChaoYang District</publisher-name><size units="page">362</size></element-citation></ref><ref id="B9874312"><element-citation xmlns:xlink="http://www.w3.org/1999/xlink" publication-type="article" xlink:type="simple"><person-group person-group-type="author"><name name-style="western"><surname>Barnich</surname><given-names>R.</given-names></name><name name-style="western"><surname>Fiege</surname><given-names>D.</given-names></name><name name-style="western"><surname>Sun</surname><given-names>R.</given-names></name></person-group><year>2004</year><article-title><tp:taxon-name><tp:taxon-name-part taxon-name-part-type="class">Polychaeta</tp:taxon-name-part></tp:taxon-name> (<tp:taxon-name><tp:taxon-name-part taxon-name-part-type="phylum">Annelida</tp:taxon-name-part></tp:taxon-name>) of Hainan Island, South China Sea Part III. <tp:taxon-name><tp:taxon-name-part taxon-name-part-type="suborder">Aphroditoidea</tp:taxon-name-part></tp:taxon-name></article-title><source>Species Diversity</source><volume>9</volume><issue>4</issue><fpage>285</fpage><lpage>329</lpage><pub-id pub-id-type="doi">10.12782/specdiv.9.285</pub-id></element-citation></ref></ref-list></tp:taxon-treatment>
