# Supplementary material for: Updated checklist of polychaete species (Annelida) recorded from Malaysia, with remarks on the research history
Source: Biodivers Data J. 2023 Oct 19;11:e110021. doi: 10.3897/BDJ.11.e110021 (PMC10603391; doi:10.3897/BDJ.11.e110021)
Supplement: XML Treatment for Sabellaria jeramae [file BDJ.11.e110021-treatment63.xml]

<!DOCTYPE tp:taxon-treatment
  PUBLIC "-//TaxonX//DTD Taxonomic Treatment Publishing DTD v0 20100105//EN" "tax-treatment-NSO.dtd">
<tp:taxon-treatment xmlns:tp="http://www.plazi.org/taxpub"><tp:treatment-meta><mixed-citation publication-type="journal"><person-group><name><surname>Razmi Shah</surname><given-names>Raz Shauqeena Batrisyea</given-names></name><name><surname>Ibrahim</surname><given-names>Yusof Shuaib</given-names></name><name><surname>Villalobos-Guerrero</surname><given-names>Tulio F.</given-names></name><name><surname>Sato</surname><given-names>Masanori</given-names></name></person-group><article-title>Updated checklist of polychaete species (<tp:taxon-name><tp:taxon-name-part taxon-name-part-type="phylum">Annelida</tp:taxon-name-part></tp:taxon-name>) recorded from Malaysia, with remarks on the research history</article-title><source>Biodivers Data J</source><day>19</day><month>10</month><year>2023</year><volume>11</volume><pub-id pub-id-type="doi">10.3897/BDJ.11.e110021</pub-id></mixed-citation></tp:treatment-meta><tp:nomenclature><tp:taxon-name>
              <object-id xmlns:xlink="http://www.w3.org/1999/xlink" content-type="arpha" xlink:type="simple">1FF4F53B-29F0-5AD8-86C0-A12390CC82EF</object-id>
              <tp:taxon-name-part taxon-name-part-type="genus">Sabellaria</tp:taxon-name-part>
              <tp:taxon-name-part taxon-name-part-type="species">jeramae</tp:taxon-name-part>
            </tp:taxon-name><tp:taxon-authority>Nishi, Matsuo, Capa, Tomioka, Kajihara, Kupriyanova &amp; Polgar, 2015</tp:taxon-authority></tp:nomenclature><tp:treatment-sec sec-type="Distribution"><title>Distribution</title><p>Type locality. Jeram Beach, Selangor, Malaysia.</p><p>Distribution in Malaysia. Only from type locality (<xref ref-type="bibr" rid="B9876825">Nishi et al. 2015</xref>).</p></tp:treatment-sec><ref-list><ref id="B9876825"><element-citation xmlns:xlink="http://www.w3.org/1999/xlink" publication-type="article" xlink:type="simple"><person-group person-group-type="author"><name name-style="western"><surname>Nishi</surname><given-names>E.</given-names></name><name name-style="western"><surname>Matsuo</surname><given-names>K.</given-names></name><name name-style="western"><surname>Capa</surname><given-names>M.</given-names></name><name name-style="western"><surname>Tomioka</surname><given-names>S.</given-names></name><name name-style="western"><surname>Kajihara</surname><given-names>H.</given-names></name><name name-style="western"><surname>Kupriyanova</surname><given-names>E. K.</given-names></name><name name-style="western"><surname>Polgar</surname><given-names>G.</given-names></name></person-group><year>2015</year><article-title><italic><tp:taxon-name><tp:taxon-name-part taxon-name-part-type="genus" reg="Sabellaria">Sabellaria</tp:taxon-name-part><tp:taxon-name-part taxon-name-part-type="species" reg="jeramae">jeramae</tp:taxon-name-part></tp:taxon-name></italic>, a new species (<tp:taxon-name><tp:taxon-name-part taxon-name-part-type="phylum">Annelida</tp:taxon-name-part></tp:taxon-name>: <tp:taxon-name><tp:taxon-name-part taxon-name-part-type="class">Polychaeta</tp:taxon-name-part></tp:taxon-name>: <tp:taxon-name><tp:taxon-name-part taxon-name-part-type="family">Sabellariidae</tp:taxon-name-part></tp:taxon-name>) from the shallow waters of Malaysia, with a note on the ecological traits of reefs</article-title><source>Zootaxa</source><volume>4052</volume><issue>5</issue><fpage>555</fpage><lpage>568</lpage><pub-id pub-id-type="doi">10.11646/zootaxa.4052.5.3</pub-id></element-citation></ref></ref-list></tp:taxon-treatment>
