# Supplementary material for: Updated checklist of polychaete species (Annelida) recorded from Malaysia, with remarks on the research history
Source: Biodivers Data J. 2023 Oct 19;11:e110021. doi: 10.3897/BDJ.11.e110021 (PMC10603391; doi:10.3897/BDJ.11.e110021)
Supplement: XML Treatment for Caobangia abbotti [file BDJ.11.e110021-treatment66.xml]

<!DOCTYPE tp:taxon-treatment
  PUBLIC "-//TaxonX//DTD Taxonomic Treatment Publishing DTD v0 20100105//EN" "tax-treatment-NSO.dtd">
<tp:taxon-treatment xmlns:tp="http://www.plazi.org/taxpub"><tp:treatment-meta><mixed-citation publication-type="journal"><person-group><name><surname>Razmi Shah</surname><given-names>Raz Shauqeena Batrisyea</given-names></name><name><surname>Ibrahim</surname><given-names>Yusof Shuaib</given-names></name><name><surname>Villalobos-Guerrero</surname><given-names>Tulio F.</given-names></name><name><surname>Sato</surname><given-names>Masanori</given-names></name></person-group><article-title>Updated checklist of polychaete species (<tp:taxon-name><tp:taxon-name-part taxon-name-part-type="phylum">Annelida</tp:taxon-name-part></tp:taxon-name>) recorded from Malaysia, with remarks on the research history</article-title><source>Biodivers Data J</source><day>19</day><month>10</month><year>2023</year><volume>11</volume><pub-id pub-id-type="doi">10.3897/BDJ.11.e110021</pub-id></mixed-citation></tp:treatment-meta><tp:nomenclature><tp:taxon-name>
              <object-id xmlns:xlink="http://www.w3.org/1999/xlink" content-type="arpha" xlink:type="simple">7A271182-50A5-57C2-8C57-F3DD8EAEE10F</object-id>
              <tp:taxon-name-part taxon-name-part-type="genus">Caobangia</tp:taxon-name-part>
              <tp:taxon-name-part taxon-name-part-type="species">abbotti</tp:taxon-name-part>
            </tp:taxon-name><tp:taxon-authority>Jones, 1974</tp:taxon-authority></tp:nomenclature><tp:treatment-sec sec-type="Distribution"><title>Distribution</title><p>Type locality. Ranau, Sabah, Malaysia.</p><p>Distribution in Malaysia. Kinabatangan and Gunung Kinabalu, Sabah and Sarawak (<xref ref-type="bibr" rid="B9876592">Jones 1974</xref>, <xref ref-type="bibr" rid="B9876483">Idris and Arshad 2013</xref>).</p><p>Distribution outside Malaysia. Philippines (<xref ref-type="bibr" rid="B9877145">Rouse 2004</xref>).</p></tp:treatment-sec><tp:treatment-sec sec-type="Notes"><title>Notes</title><p>Currently, the only freshwater species in Malaysia. Paratypes collected from the Robin River at Dana Amu in Sarawak (<xref ref-type="bibr" rid="B9876592">Jones 1974</xref>).</p></tp:treatment-sec><ref-list><ref id="B9876592"><element-citation xmlns:xlink="http://www.w3.org/1999/xlink" publication-type="book" xlink:type="simple"><person-group person-group-type="author"><name name-style="western"><surname>Jones</surname><given-names>M. L.</given-names></name></person-group><year>1974</year><source>On the <tp:taxon-name><tp:taxon-name-part taxon-name-part-type="family">Caobangiidae</tp:taxon-name-part></tp:taxon-name>, a new family of the <tp:taxon-name><tp:taxon-name-part taxon-name-part-type="class">Polychaeta</tp:taxon-name-part></tp:taxon-name>, with a redescription of <italic><tp:taxon-name><tp:taxon-name-part taxon-name-part-type="genus" reg="Caobangia">Caobangia</tp:taxon-name-part><tp:taxon-name-part taxon-name-part-type="species" reg="billeti">billeti</tp:taxon-name-part></tp:taxon-name></italic> Giard</source><volume>175</volume><publisher-name>Smithsonian Contributions to Zoology</publisher-name><size units="page">1-32</size><pub-id pub-id-type="doi">10.5479/si.00810282.175</pub-id></element-citation></ref><ref id="B9876483"><element-citation xmlns:xlink="http://www.w3.org/1999/xlink" publication-type="article" xlink:type="simple"><person-group person-group-type="author"><name name-style="western"><surname>Idris</surname><given-names>I.</given-names></name><name name-style="western"><surname>Arshad</surname><given-names>A.</given-names></name></person-group><year>2013</year><article-title>Checklist of polychaetous annelids in Malaysia with redescription of two commercially exploited species</article-title><source>Asian Journal of Animal and Veterinary Advances</source><volume>8</volume><issue>3</issue><fpage>409</fpage><lpage>436</lpage><pub-id pub-id-type="doi">10.3923/ajava.2013.409.436</pub-id></element-citation></ref><ref id="B9877145"><element-citation xmlns:xlink="http://www.w3.org/1999/xlink" publication-type="chapter" xlink:type="simple"><person-group person-group-type="author"><name name-style="western"><surname>Rouse</surname><given-names>G. W.</given-names></name></person-group><year>2004</year><chapter-title>Annelida: Polychaeta.</chapter-title><person-group person-group-type="editor"><name name-style="western"><surname>Yule</surname><given-names>C. M.</given-names></name><name name-style="western"><surname>Sen</surname><given-names>Y. S.</given-names></name></person-group><source>Freshwater Invertebrates of the Malaysian region</source><publisher-name>Academy of Sciences Malaysia</publisher-name><size units="page">194-206</size></element-citation></ref></ref-list></tp:taxon-treatment>
