# Supplementary material for: Updated checklist of polychaete species (Annelida) recorded from Malaysia, with remarks on the research history
Source: Biodivers Data J. 2023 Oct 19;11:e110021. doi: 10.3897/BDJ.11.e110021 (PMC10603391; doi:10.3897/BDJ.11.e110021)
Supplement: XML Treatment for Parasclerocheilus branchiatus [file BDJ.11.e110021-treatment68.xml]

<!DOCTYPE tp:taxon-treatment
  PUBLIC "-//TaxonX//DTD Taxonomic Treatment Publishing DTD v0 20100105//EN" "tax-treatment-NSO.dtd">
<tp:taxon-treatment xmlns:tp="http://www.plazi.org/taxpub"><tp:treatment-meta><mixed-citation publication-type="journal"><person-group><name><surname>Razmi Shah</surname><given-names>Raz Shauqeena Batrisyea</given-names></name><name><surname>Ibrahim</surname><given-names>Yusof Shuaib</given-names></name><name><surname>Villalobos-Guerrero</surname><given-names>Tulio F.</given-names></name><name><surname>Sato</surname><given-names>Masanori</given-names></name></person-group><article-title>Updated checklist of polychaete species (<tp:taxon-name><tp:taxon-name-part taxon-name-part-type="phylum">Annelida</tp:taxon-name-part></tp:taxon-name>) recorded from Malaysia, with remarks on the research history</article-title><source>Biodivers Data J</source><day>19</day><month>10</month><year>2023</year><volume>11</volume><pub-id pub-id-type="doi">10.3897/BDJ.11.e110021</pub-id></mixed-citation></tp:treatment-meta><tp:nomenclature><tp:taxon-name>
              <object-id xmlns:xlink="http://www.w3.org/1999/xlink" content-type="arpha" xlink:type="simple">9D71E128-9610-57CE-BFB7-FB1BBDF62042</object-id>
              <tp:taxon-name-part taxon-name-part-type="genus">Parasclerocheilus</tp:taxon-name-part>
              <tp:taxon-name-part taxon-name-part-type="species">branchiatus</tp:taxon-name-part>
            </tp:taxon-name><tp:taxon-authority>Fauvel, 1928</tp:taxon-authority></tp:nomenclature><tp:treatment-sec sec-type="Distribution"><title>Distribution</title><p>Type locality. Shingle Island, India.</p><p>Distribution in Malaysia. Teluk Aling, Penang (<xref ref-type="bibr" rid="B9876864">Ong 1995</xref>, <xref ref-type="bibr" rid="B9876483">Idris and Arshad 2013</xref>).</p><p>Distribution outside Malaysia. Gulf of Oman (<xref ref-type="bibr" rid="B9876190">Fauvel 1932</xref>, <xref ref-type="bibr" rid="B9874418">Cantone 1982</xref>); Israel, India, Somalia (<xref ref-type="bibr" rid="B9874418">Cantone 1982</xref>).</p></tp:treatment-sec><ref-list><ref id="B9876864"><element-citation xmlns:xlink="http://www.w3.org/1999/xlink" publication-type="article" xlink:type="simple"><person-group person-group-type="author"><name name-style="western"><surname>Ong</surname><given-names>B.</given-names></name></person-group><year>1995</year><article-title>Polychaetes of Telok Aling, Penang, Malaysia</article-title><source>Raffles Bulletin of Zoology</source><volume>43</volume><issue>1</issue><fpage>257</fpage><lpage>283</lpage></element-citation></ref><ref id="B9876483"><element-citation xmlns:xlink="http://www.w3.org/1999/xlink" publication-type="article" xlink:type="simple"><person-group person-group-type="author"><name name-style="western"><surname>Idris</surname><given-names>I.</given-names></name><name name-style="western"><surname>Arshad</surname><given-names>A.</given-names></name></person-group><year>2013</year><article-title>Checklist of polychaetous annelids in Malaysia with redescription of two commercially exploited species</article-title><source>Asian Journal of Animal and Veterinary Advances</source><volume>8</volume><issue>3</issue><fpage>409</fpage><lpage>436</lpage><pub-id pub-id-type="doi">10.3923/ajava.2013.409.436</pub-id></element-citation></ref><ref id="B9876190"><element-citation xmlns:xlink="http://www.w3.org/1999/xlink" publication-type="article" xlink:type="simple"><person-group person-group-type="author"><name name-style="western"><surname>Fauvel</surname><given-names>P.</given-names></name></person-group><year>1932</year><article-title><tp:taxon-name><tp:taxon-name-part taxon-name-part-type="phylum">Annelida</tp:taxon-name-part></tp:taxon-name> <tp:taxon-name><tp:taxon-name-part taxon-name-part-type="class">Polychaeta</tp:taxon-name-part></tp:taxon-name> of the Indian Museum, Calcutta</article-title><source>Memoirs of the Indian Museum</source><volume>12</volume><fpage>1</fpage><lpage>262</lpage></element-citation></ref><ref id="B9874418"><element-citation xmlns:xlink="http://www.w3.org/1999/xlink" publication-type="article" xlink:type="simple"><person-group person-group-type="author"><name name-style="western"><surname>Cantone</surname><given-names>G.</given-names></name></person-group><year>1982</year><article-title>Researches on the coast of Somalia. Polychaetous annelids of Mogadiscio, Gesira, Bender Mtoni and Sar Uanle. Monitore Zoologico Italiano.</article-title><source>Supplemento</source><volume>16</volume><issue>1</issue><fpage>121</fpage><lpage>139</lpage><pub-id pub-id-type="doi">10.1080/00269786.1982.11758560</pub-id></element-citation></ref></ref-list></tp:taxon-treatment>
