# Supplementary material for: Updated checklist of polychaete species (Annelida) recorded from Malaysia, with remarks on the research history
Source: Biodivers Data J. 2023 Oct 19;11:e110021. doi: 10.3897/BDJ.11.e110021 (PMC10603391; doi:10.3897/BDJ.11.e110021)
Supplement: XML Treatment for Euthalenessa digitata [file BDJ.11.e110021-treatment70.xml]

<!DOCTYPE tp:taxon-treatment
  PUBLIC "-//TaxonX//DTD Taxonomic Treatment Publishing DTD v0 20100105//EN" "tax-treatment-NSO.dtd">
<tp:taxon-treatment xmlns:tp="http://www.plazi.org/taxpub"><tp:treatment-meta><mixed-citation publication-type="journal"><person-group><name><surname>Razmi Shah</surname><given-names>Raz Shauqeena Batrisyea</given-names></name><name><surname>Ibrahim</surname><given-names>Yusof Shuaib</given-names></name><name><surname>Villalobos-Guerrero</surname><given-names>Tulio F.</given-names></name><name><surname>Sato</surname><given-names>Masanori</given-names></name></person-group><article-title>Updated checklist of polychaete species (<tp:taxon-name><tp:taxon-name-part taxon-name-part-type="phylum">Annelida</tp:taxon-name-part></tp:taxon-name>) recorded from Malaysia, with remarks on the research history</article-title><source>Biodivers Data J</source><day>19</day><month>10</month><year>2023</year><volume>11</volume><pub-id pub-id-type="doi">10.3897/BDJ.11.e110021</pub-id></mixed-citation></tp:treatment-meta><tp:nomenclature><tp:taxon-name>
              <object-id xmlns:xlink="http://www.w3.org/1999/xlink" content-type="arpha" xlink:type="simple">E0616A57-3EEC-5774-B435-D4075FA4AF73</object-id>
              <tp:taxon-name-part taxon-name-part-type="genus">Euthalenessa</tp:taxon-name-part>
              <tp:taxon-name-part taxon-name-part-type="species">digitata</tp:taxon-name-part>
            </tp:taxon-name><tp:taxon-authority>(McIntosh, 1885)</tp:taxon-authority></tp:nomenclature><tp:treatment-sec sec-type="Distribution"><title>Distribution</title><p>Type locality. Admirality Islands, Bismarck Archipelago, Papua-New Guinea.</p><p>Distribution in Malaysia. Teluk Aling, Penang (<xref ref-type="bibr" rid="B9876864">Ong 1995</xref>, <xref ref-type="bibr" rid="B9877595">Wehe and Fiege 2002</xref>, <xref ref-type="bibr" rid="B9876483">Idris and Arshad 2013</xref>).</p><p>Distribution outside Malaysia. Western Pacific Ocean, Red Sea, Persian Gulf, Gulf of Oman, Andaman Sea, Gulf of Thailand, Japan (<xref ref-type="bibr" rid="B9874239">Aungtonya et al. 2010</xref>).</p></tp:treatment-sec><ref-list><ref id="B9876864"><element-citation xmlns:xlink="http://www.w3.org/1999/xlink" publication-type="article" xlink:type="simple"><person-group person-group-type="author"><name name-style="western"><surname>Ong</surname><given-names>B.</given-names></name></person-group><year>1995</year><article-title>Polychaetes of Telok Aling, Penang, Malaysia</article-title><source>Raffles Bulletin of Zoology</source><volume>43</volume><issue>1</issue><fpage>257</fpage><lpage>283</lpage></element-citation></ref><ref id="B9877595"><element-citation xmlns:xlink="http://www.w3.org/1999/xlink" publication-type="article" xlink:type="simple"><person-group person-group-type="author"><name name-style="western"><surname>Wehe</surname><given-names>T.</given-names></name><name name-style="western"><surname>Fiege</surname><given-names>D.</given-names></name></person-group><year>2002</year><article-title>Annotated checklist of the polychaete species of the seas surrounding the Arabian Peninsula: Red Sea, Gulf of Aden, Arabian Sea, Gulf of Oman, Arabian Gulf</article-title><source>Fauna of Arabia</source><volume>19</volume><fpage>7</fpage><lpage>238</lpage></element-citation></ref><ref id="B9876483"><element-citation xmlns:xlink="http://www.w3.org/1999/xlink" publication-type="article" xlink:type="simple"><person-group person-group-type="author"><name name-style="western"><surname>Idris</surname><given-names>I.</given-names></name><name name-style="western"><surname>Arshad</surname><given-names>A.</given-names></name></person-group><year>2013</year><article-title>Checklist of polychaetous annelids in Malaysia with redescription of two commercially exploited species</article-title><source>Asian Journal of Animal and Veterinary Advances</source><volume>8</volume><issue>3</issue><fpage>409</fpage><lpage>436</lpage><pub-id pub-id-type="doi">10.3923/ajava.2013.409.436</pub-id></element-citation></ref><ref id="B9874239"><element-citation xmlns:xlink="http://www.w3.org/1999/xlink" publication-type="article" xlink:type="simple"><person-group person-group-type="author"><name name-style="western"><surname>Aungtonya</surname><given-names>C.</given-names></name><name name-style="western"><surname>Eibye-Jacobsen</surname><given-names>D.</given-names></name><name name-style="western"><surname>Kato</surname><given-names>T.</given-names></name></person-group><year>2010</year><article-title>The genus <italic><tp:taxon-name><tp:taxon-name-part taxon-name-part-type="genus" reg="Euthalenessa">Euthalenessa</tp:taxon-name-part></tp:taxon-name></italic> (<tp:taxon-name><tp:taxon-name-part taxon-name-part-type="family">Sigalionidae</tp:taxon-name-part></tp:taxon-name>: <tp:taxon-name><tp:taxon-name-part taxon-name-part-type="class">Polychaeta</tp:taxon-name-part></tp:taxon-name>) from Thai and Japanese waters</article-title><source>Publications of the Seto Marine Biological Laboratory. Special Publication Series</source><volume>10</volume><fpage>21</fpage><lpage>34</lpage><pub-id pub-id-type="doi">10.5134/144641</pub-id></element-citation></ref></ref-list></tp:taxon-treatment>
