# Supplementary material for: Updated checklist of polychaete species (Annelida) recorded from Malaysia, with remarks on the research history
Source: Biodivers Data J. 2023 Oct 19;11:e110021. doi: 10.3897/BDJ.11.e110021 (PMC10603391; doi:10.3897/BDJ.11.e110021)
Supplement: XML Treatment for Paraprionospio pinnata [file BDJ.11.e110021-treatment73.xml]

<!DOCTYPE tp:taxon-treatment
  PUBLIC "-//TaxonX//DTD Taxonomic Treatment Publishing DTD v0 20100105//EN" "tax-treatment-NSO.dtd">
<tp:taxon-treatment xmlns:tp="http://www.plazi.org/taxpub"><tp:treatment-meta><mixed-citation publication-type="journal"><person-group><name><surname>Razmi Shah</surname><given-names>Raz Shauqeena Batrisyea</given-names></name><name><surname>Ibrahim</surname><given-names>Yusof Shuaib</given-names></name><name><surname>Villalobos-Guerrero</surname><given-names>Tulio F.</given-names></name><name><surname>Sato</surname><given-names>Masanori</given-names></name></person-group><article-title>Updated checklist of polychaete species (<tp:taxon-name><tp:taxon-name-part taxon-name-part-type="phylum">Annelida</tp:taxon-name-part></tp:taxon-name>) recorded from Malaysia, with remarks on the research history</article-title><source>Biodivers Data J</source><day>19</day><month>10</month><year>2023</year><volume>11</volume><pub-id pub-id-type="doi">10.3897/BDJ.11.e110021</pub-id></mixed-citation></tp:treatment-meta><tp:nomenclature><tp:taxon-name>
              <object-id xmlns:xlink="http://www.w3.org/1999/xlink" content-type="arpha" xlink:type="simple">E205815E-ACB0-542F-8A64-A5AE7FADDBF3</object-id>
              <tp:taxon-name-part taxon-name-part-type="genus">Paraprionospio</tp:taxon-name-part>
              <tp:taxon-name-part taxon-name-part-type="species">pinnata</tp:taxon-name-part>
            </tp:taxon-name><tp:taxon-authority>(Ehlers, 1901)</tp:taxon-authority></tp:nomenclature><tp:treatment-sec sec-type="Distribution"><title>Distribution</title><p>Type locality. Talcahuano, Chile.</p><p>Distribution in Malaysia. Questionable record: Selangor River estuary; Kuala Terengganu River estuary (<xref ref-type="bibr" rid="B9876767">Nakao et al. 1989a</xref>, <xref ref-type="bibr" rid="B9876758">Nakao et al. 1989b</xref>, <xref ref-type="bibr" rid="B9876483">Idris and Arshad 2013</xref>).</p><p>Distribution outside Malaysia. Korea (<xref ref-type="bibr" rid="B9913461">Lim and Hong 1997</xref>); Gulf of Mexico (<xref ref-type="bibr" rid="B10035319">Baustian et al. 2018</xref>).</p></tp:treatment-sec><ref-list><ref id="B9876767"><element-citation xmlns:xlink="http://www.w3.org/1999/xlink" publication-type="article" xlink:type="simple"><person-group person-group-type="author"><name name-style="western"><surname>Nakao</surname><given-names>S.</given-names></name><name name-style="western"><surname>Shazili</surname><given-names>N. A.M.</given-names></name><name name-style="western"><surname>Salleh</surname><given-names>H. U.</given-names></name></person-group><year>1989</year><article-title>Benthic communities in the areas under and around the fish-culture rafts at the Kuala Terengganu River Estuary, Malaysia</article-title><source>Bulletin of the Faculty of Fisheries Hokkaido University</source><volume>40</volume><issue>3</issue><fpage>154</fpage><lpage>158</lpage></element-citation></ref><ref id="B9876758"><element-citation xmlns:xlink="http://www.w3.org/1999/xlink" publication-type="article" xlink:type="simple"><person-group person-group-type="author"><name name-style="western"><surname>Nakao</surname><given-names>S.</given-names></name><name name-style="western"><surname>Nomura</surname><given-names>H.</given-names></name><name name-style="western"><surname>Kamal</surname><given-names>M.</given-names></name><name name-style="western"><surname>Satar</surname><given-names>B. A.</given-names></name></person-group><year>1989</year><article-title>Macrobenthos and sedimentary environments in a Malaysian intertidal mudflat of the Cockle Bed</article-title><source>Bulletin of the Faculty of Fisheries Hokkaido University</source><volume>40</volume><issue>4</issue><fpage>203</fpage><lpage>213</lpage></element-citation></ref><ref id="B9876483"><element-citation xmlns:xlink="http://www.w3.org/1999/xlink" publication-type="article" xlink:type="simple"><person-group person-group-type="author"><name name-style="western"><surname>Idris</surname><given-names>I.</given-names></name><name name-style="western"><surname>Arshad</surname><given-names>A.</given-names></name></person-group><year>2013</year><article-title>Checklist of polychaetous annelids in Malaysia with redescription of two commercially exploited species</article-title><source>Asian Journal of Animal and Veterinary Advances</source><volume>8</volume><issue>3</issue><fpage>409</fpage><lpage>436</lpage><pub-id pub-id-type="doi">10.3923/ajava.2013.409.436</pub-id></element-citation></ref><ref id="B9913461"><element-citation xmlns:xlink="http://www.w3.org/1999/xlink" publication-type="article" xlink:type="simple"><person-group person-group-type="author"><name name-style="western"><surname>Lim</surname><given-names>H. S.</given-names></name><name name-style="western"><surname>Hong</surname><given-names>J. S.</given-names></name></person-group><year>1997</year><article-title>Ecology of the macrozoobenthos in Chinhae Bay, Korea 2. Distribution pattern of the major dominant species</article-title><source>Korean Journal of Fisheries and Aquatic Sciences</source><volume>30</volume><issue>2</issue><fpage>161</fpage><lpage>174</lpage></element-citation></ref><ref id="B10035319"><element-citation xmlns:xlink="http://www.w3.org/1999/xlink" publication-type="article" xlink:type="simple"><person-group person-group-type="author"><name name-style="western"><surname>Baustian</surname><given-names>M. M.</given-names></name><name name-style="western"><surname>Bargu</surname><given-names>S.</given-names></name><name name-style="western"><surname>Morrison</surname><given-names>W.</given-names></name><name name-style="western"><surname>Sexton</surname><given-names>C.</given-names></name><name name-style="western"><surname>Rabalais</surname><given-names>N. N.</given-names></name></person-group><year>2018</year><article-title>The polychaete, <italic><tp:taxon-name><tp:taxon-name-part taxon-name-part-type="genus" reg="Paraprionospio">Paraprionospio</tp:taxon-name-part><tp:taxon-name-part taxon-name-part-type="species" reg="pinnata">pinnata</tp:taxon-name-part></tp:taxon-name></italic>, is a likely vector of domoic acid to the benthic food web in the northern Gulf of Mexico</article-title><source>Harmful Аlgae</source><volume>79</volume><fpage>44</fpage><lpage>49</lpage><pub-id pub-id-type="doi">10.1016/j.hal.2018.06.002</pub-id></element-citation></ref></ref-list></tp:taxon-treatment>
