# Supplementary material for: Updated checklist of polychaete species (Annelida) recorded from Malaysia, with remarks on the research history
Source: Biodivers Data J. 2023 Oct 19;11:e110021. doi: 10.3897/BDJ.11.e110021 (PMC10603391; doi:10.3897/BDJ.11.e110021)
Supplement: XML Treatment for Tomopteris (Johnstonella) aloysii sabaudiae [file BDJ.11.e110021-treatment82.xml]

<!DOCTYPE tp:taxon-treatment
  PUBLIC "-//TaxonX//DTD Taxonomic Treatment Publishing DTD v0 20100105//EN" "tax-treatment-NSO.dtd">
<tp:taxon-treatment xmlns:tp="http://www.plazi.org/taxpub"><tp:treatment-meta><mixed-citation publication-type="journal"><person-group><name><surname>Razmi Shah</surname><given-names>Raz Shauqeena Batrisyea</given-names></name><name><surname>Ibrahim</surname><given-names>Yusof Shuaib</given-names></name><name><surname>Villalobos-Guerrero</surname><given-names>Tulio F.</given-names></name><name><surname>Sato</surname><given-names>Masanori</given-names></name></person-group><article-title>Updated checklist of polychaete species (<tp:taxon-name><tp:taxon-name-part taxon-name-part-type="phylum">Annelida</tp:taxon-name-part></tp:taxon-name>) recorded from Malaysia, with remarks on the research history</article-title><source>Biodivers Data J</source><day>19</day><month>10</month><year>2023</year><volume>11</volume><pub-id pub-id-type="doi">10.3897/BDJ.11.e110021</pub-id></mixed-citation></tp:treatment-meta><tp:nomenclature><tp:taxon-name><object-id xmlns:xlink="http://www.w3.org/1999/xlink" content-type="arpha" xlink:type="simple">1586C454-CAF4-509D-8769-6F1BE0BDC3E8</object-id><tp:taxon-name-part taxon-name-part-type="genus">Tomopteris</tp:taxon-name-part> (<tp:taxon-name-part taxon-name-part-type="subgenus">Johnstonella</tp:taxon-name-part>) <tp:taxon-name-part taxon-name-part-type="species">aloysii</tp:taxon-name-part> <tp:taxon-name-part taxon-name-part-type="subspecies">sabaudiae</tp:taxon-name-part></tp:taxon-name><tp:taxon-authority>Rosa, 1908</tp:taxon-authority></tp:nomenclature><tp:treatment-sec sec-type="Distribution"><title>Distribution</title><p>Type locality. Off Oaxaca, Mexico, Pacific Ocean.</p><p>Distribution in Malaysia. Questionable record: Strait of Malacca (<xref ref-type="bibr" rid="B9874563">Dales 1959</xref>, <xref ref-type="bibr" rid="B9877092">Rezai et al. 2002</xref>, <xref ref-type="bibr" rid="B9876483">Idris and Arshad 2013</xref>).</p><p>Distribution outside Malaysia. Mexican Pacific (<xref ref-type="bibr" rid="B9876419">Hernández-Alcántara et al. 2008</xref>).</p></tp:treatment-sec><ref-list><ref id="B9874563"><element-citation xmlns:xlink="http://www.w3.org/1999/xlink" publication-type="article" xlink:type="simple"><person-group person-group-type="author"><name name-style="western"><surname>Dales</surname><given-names>R. P.</given-names></name></person-group><year>1959</year><article-title>Pelagic polychaetes from the Malacca Straits and south China Sea.</article-title><source>Journal of Natural History</source><volume>2</volume><issue>20</issue><fpage>481</fpage><lpage>487</lpage><pub-id pub-id-type="doi">10.1080/00222935908650880</pub-id></element-citation></ref><ref id="B9877092"><element-citation xmlns:xlink="http://www.w3.org/1999/xlink" publication-type="chapter" xlink:type="simple"><person-group person-group-type="author"><name name-style="western"><surname>Rezai</surname><given-names>H.</given-names></name><name name-style="western"><surname>Yusoff</surname><given-names>F. M.</given-names></name><name name-style="western"><surname>Arshad</surname><given-names>A.</given-names></name><name name-style="western"><surname>Kawamura</surname><given-names>A.</given-names></name></person-group><year>2002</year><chapter-title>Distribution of pelagic polychaetes in the Straits of Malacca</chapter-title><person-group person-group-type="editor"><name name-style="western"><surname>Shariff</surname><given-names>M.</given-names></name><name name-style="western"><surname>Ibrahim</surname><given-names>H. M.</given-names></name><name name-style="western"><surname>Tan</surname><given-names>S. G.</given-names></name><name name-style="western"><surname>Tai</surname><given-names>S. Y.</given-names></name></person-group><source>Tropical Marine Environment: Charting Strategies for the Millennium</source><publisher-name>Malacca Straits Research and Development Centre (MASDEC), University of Putra Malaysia</publisher-name><publisher-loc>Penang, Malaysia</publisher-loc><size units="page">423-436</size></element-citation></ref><ref id="B9876483"><element-citation xmlns:xlink="http://www.w3.org/1999/xlink" publication-type="article" xlink:type="simple"><person-group person-group-type="author"><name name-style="western"><surname>Idris</surname><given-names>I.</given-names></name><name name-style="western"><surname>Arshad</surname><given-names>A.</given-names></name></person-group><year>2013</year><article-title>Checklist of polychaetous annelids in Malaysia with redescription of two commercially exploited species</article-title><source>Asian Journal of Animal and Veterinary Advances</source><volume>8</volume><issue>3</issue><fpage>409</fpage><lpage>436</lpage><pub-id pub-id-type="doi">10.3923/ajava.2013.409.436</pub-id></element-citation></ref><ref id="B9876419"><element-citation xmlns:xlink="http://www.w3.org/1999/xlink" publication-type="article" xlink:type="simple"><person-group person-group-type="author"><name name-style="western"><surname>Hernández-Alcántara</surname><given-names>P.</given-names></name><name name-style="western"><surname>Tovar-Hernández</surname><given-names>M. A.</given-names></name><name name-style="western"><surname>Solís-Weiss</surname><given-names>V.</given-names></name></person-group><year>2008</year><article-title>Polychaetes (<tp:taxon-name><tp:taxon-name-part taxon-name-part-type="phylum">Annelida</tp:taxon-name-part></tp:taxon-name>: <tp:taxon-name><tp:taxon-name-part taxon-name-part-type="class">Polychaeta</tp:taxon-name-part></tp:taxon-name>) described for the Mexican Pacific: an historical review and an updated checklist</article-title><source>Latin American Journal of Aquatic esearch</source><volume>36</volume><issue>1</issue><fpage>37</fpage><lpage>61</lpage><pub-id pub-id-type="doi">10.3856/vol36-issue1-fulltext-4</pub-id></element-citation></ref></ref-list></tp:taxon-treatment>
