# Supplementary material for: Updated checklist of polychaete species (Annelida) recorded from Malaysia, with remarks on the research history
Source: Biodivers Data J. 2023 Oct 19;11:e110021. doi: 10.3897/BDJ.11.e110021 (PMC10603391; doi:10.3897/BDJ.11.e110021)
Supplement: XML Treatment for Typhloscolex muelleri [file BDJ.11.e110021-treatment87.xml]

<!DOCTYPE tp:taxon-treatment
  PUBLIC "-//TaxonX//DTD Taxonomic Treatment Publishing DTD v0 20100105//EN" "tax-treatment-NSO.dtd">
<tp:taxon-treatment xmlns:tp="http://www.plazi.org/taxpub"><tp:treatment-meta><mixed-citation publication-type="journal"><person-group><name><surname>Razmi Shah</surname><given-names>Raz Shauqeena Batrisyea</given-names></name><name><surname>Ibrahim</surname><given-names>Yusof Shuaib</given-names></name><name><surname>Villalobos-Guerrero</surname><given-names>Tulio F.</given-names></name><name><surname>Sato</surname><given-names>Masanori</given-names></name></person-group><article-title>Updated checklist of polychaete species (<tp:taxon-name><tp:taxon-name-part taxon-name-part-type="phylum">Annelida</tp:taxon-name-part></tp:taxon-name>) recorded from Malaysia, with remarks on the research history</article-title><source>Biodivers Data J</source><day>19</day><month>10</month><year>2023</year><volume>11</volume><pub-id pub-id-type="doi">10.3897/BDJ.11.e110021</pub-id></mixed-citation></tp:treatment-meta><tp:nomenclature><tp:taxon-name>
              <object-id xmlns:xlink="http://www.w3.org/1999/xlink" content-type="arpha" xlink:type="simple">7C83A470-E2A6-52D8-8D47-2F728D68FFCB</object-id>
              <tp:taxon-name-part taxon-name-part-type="genus">Typhloscolex</tp:taxon-name-part>
              <tp:taxon-name-part taxon-name-part-type="species">muelleri</tp:taxon-name-part>
            </tp:taxon-name><tp:taxon-authority>Busch, 1851</tp:taxon-authority></tp:nomenclature><tp:treatment-sec sec-type="Distribution"><title>Distribution</title><p>Type locality. Trieste, Adriatic Sea.</p><p>Distribution in Malaysia. Questionable record: Strait of Malacca (<xref ref-type="bibr" rid="B9874563">Dales 1959</xref>, <xref ref-type="bibr" rid="B9877092">Rezai et al. 2002</xref>, <xref ref-type="bibr" rid="B9876483">Idris and Arshad 2013</xref>).</p><p>Distribution outside Malaysia. Atlantic Ocean (<xref ref-type="bibr" rid="B9876873">Orensanz and Ramírez 1973</xref>, <xref ref-type="bibr" rid="B9876229">Fernández-Álamo and Thuesen 1999</xref>); Southern Ocean (<xref ref-type="bibr" rid="B9877166">Rozbaczylo 1985</xref>); Pacific Ocean (<xref ref-type="bibr" rid="B9877552">Treadwell 1943</xref>, <xref ref-type="bibr" rid="B9874545">Dales 1957b</xref>, <xref ref-type="bibr" rid="B9877534">Tebble 1962</xref>).</p></tp:treatment-sec><ref-list><ref id="B9874563"><element-citation xmlns:xlink="http://www.w3.org/1999/xlink" publication-type="article" xlink:type="simple"><person-group person-group-type="author"><name name-style="western"><surname>Dales</surname><given-names>R. P.</given-names></name></person-group><year>1959</year><article-title>Pelagic polychaetes from the Malacca Straits and south China Sea.</article-title><source>Journal of Natural History</source><volume>2</volume><issue>20</issue><fpage>481</fpage><lpage>487</lpage><pub-id pub-id-type="doi">10.1080/00222935908650880</pub-id></element-citation></ref><ref id="B9877092"><element-citation xmlns:xlink="http://www.w3.org/1999/xlink" publication-type="chapter" xlink:type="simple"><person-group person-group-type="author"><name name-style="western"><surname>Rezai</surname><given-names>H.</given-names></name><name name-style="western"><surname>Yusoff</surname><given-names>F. M.</given-names></name><name name-style="western"><surname>Arshad</surname><given-names>A.</given-names></name><name name-style="western"><surname>Kawamura</surname><given-names>A.</given-names></name></person-group><year>2002</year><chapter-title>Distribution of pelagic polychaetes in the Straits of Malacca</chapter-title><person-group person-group-type="editor"><name name-style="western"><surname>Shariff</surname><given-names>M.</given-names></name><name name-style="western"><surname>Ibrahim</surname><given-names>H. M.</given-names></name><name name-style="western"><surname>Tan</surname><given-names>S. G.</given-names></name><name name-style="western"><surname>Tai</surname><given-names>S. Y.</given-names></name></person-group><source>Tropical Marine Environment: Charting Strategies for the Millennium</source><publisher-name>Malacca Straits Research and Development Centre (MASDEC), University of Putra Malaysia</publisher-name><publisher-loc>Penang, Malaysia</publisher-loc><size units="page">423-436</size></element-citation></ref><ref id="B9876483"><element-citation xmlns:xlink="http://www.w3.org/1999/xlink" publication-type="article" xlink:type="simple"><person-group person-group-type="author"><name name-style="western"><surname>Idris</surname><given-names>I.</given-names></name><name name-style="western"><surname>Arshad</surname><given-names>A.</given-names></name></person-group><year>2013</year><article-title>Checklist of polychaetous annelids in Malaysia with redescription of two commercially exploited species</article-title><source>Asian Journal of Animal and Veterinary Advances</source><volume>8</volume><issue>3</issue><fpage>409</fpage><lpage>436</lpage><pub-id pub-id-type="doi">10.3923/ajava.2013.409.436</pub-id></element-citation></ref><ref id="B9876873"><element-citation xmlns:xlink="http://www.w3.org/1999/xlink" publication-type="article" xlink:type="simple"><person-group person-group-type="author"><name name-style="western"><surname>Orensanz</surname><given-names>J. M.</given-names></name><name name-style="western"><surname>Ramírez</surname><given-names>F.</given-names></name></person-group><year>1973</year><article-title>Taxonomía y distribución de los poliquetos pelágicos del Atlántico Sudoccidental</article-title><source>Boletín del Instituto de Biología Marina, Mar del Plata</source><volume>21</volume><fpage>1</fpage><lpage>122</lpage></element-citation></ref><ref id="B9876229"><element-citation xmlns:xlink="http://www.w3.org/1999/xlink" publication-type="chapter" xlink:type="simple"><person-group person-group-type="author"><name name-style="western"><surname>Fernández-Álamo</surname><given-names>M. A.</given-names></name><name name-style="western"><surname>Thuesen</surname><given-names>E.</given-names></name></person-group><year>1999</year><chapter-title>Polychaeta</chapter-title><person-group person-group-type="editor"><name name-style="western"><surname>Boltovskoy</surname><given-names>D.</given-names></name></person-group><source>South Atlantic Zooplankton.</source><publisher-name>Backhuys Publishers, Leiden</publisher-name><size units="page">595-619</size></element-citation></ref><ref id="B9877166"><element-citation xmlns:xlink="http://www.w3.org/1999/xlink" publication-type="article" xlink:type="simple"><person-group person-group-type="author"><name name-style="western"><surname>Rozbaczylo</surname><given-names>N.</given-names></name></person-group><year>1985</year><article-title>Los anélidos poliquetos de Chile. Índice sinonímico y distribución geográfica de especies</article-title><source>Ediciones Pontificia Universidad Católica de Chile. Serie Monografías Biológicas</source><volume>3</volume><fpage>1</fpage><lpage>284</lpage></element-citation></ref><ref id="B9877552"><element-citation xmlns:xlink="http://www.w3.org/1999/xlink" publication-type="article" xlink:type="simple"><person-group person-group-type="author"><name name-style="western"><surname>Treadwell</surname><given-names>A. L.</given-names></name></person-group><year>1943</year><article-title>Polychaete annelids. Scientific Results of Cruise VII of the Carnegie during 1928-1929 under the command of Captain J.P. Ault. Biology IV</article-title><source>Carnegie Institution of Washington Publication</source><volume>555</volume><fpage>31</fpage><lpage>59</lpage><pub-id pub-id-type="doi">10.5962/bhl.title.6082</pub-id></element-citation></ref><ref id="B9874545"><element-citation xmlns:xlink="http://www.w3.org/1999/xlink" publication-type="article" xlink:type="simple"><person-group person-group-type="author"><name name-style="western"><surname>Dales</surname><given-names>R. P.</given-names></name></person-group><year>1957</year><article-title>Pelagic Polychaetes of the Pacific Ocean</article-title><source>UC San Diego: Bulletin of the Scripps Institution of Oceanography</source><volume>7</volume><issue>2</issue><fpage>99</fpage><lpage>168</lpage></element-citation></ref><ref id="B9877534"><element-citation xmlns:xlink="http://www.w3.org/1999/xlink" publication-type="article" xlink:type="simple"><person-group person-group-type="author"><name name-style="western"><surname>Tebble</surname><given-names>N.</given-names></name></person-group><year>1962</year><article-title>The distribution of pelagic polychaetes across the North Pacific Ocean</article-title><source>Bulletin of the Natural History Museum</source><volume>7</volume><issue>9</issue><fpage>373</fpage><lpage>492</lpage></element-citation></ref></ref-list></tp:taxon-treatment>
