# Supplementary material for: Updated checklist of polychaete species (Annelida) recorded from Malaysia, with remarks on the research history
Source: Biodivers Data J. 2023 Oct 19;11:e110021. doi: 10.3897/BDJ.11.e110021 (PMC10603391; doi:10.3897/BDJ.11.e110021)
Supplement: Supplementary material 1 — Checklist of species with additional information [file bdj-11-e110021-s001.xlsx]

## Sheet: List species with remarks
Family	Name of species (synonyms in parenthesis)	Authorship	Type locality in Malaysia	Questionable species	Type Locality	Repository	Repository	Voucher Material
Amphinomidae Savigny in Lamarck, 1818	Notopygos cirratus	Horst, 1911	/		North Ubian, Indonesia	Naturalis Museum, Leiden, Netherlands (NML)	NML	NML 1005
Aphroditidae Malmgren, 1867	Aphrodita sondaica	Grube, 1875	/		North Borneo; Palawan, Philippines	Zoologischen Museums, Berlin, Germany (ZMB)	ZMB	ZMB 1041
Capitellidae Grube, 1862	Notomastus latericeus	Sars, 1851		/	Komagfjord, Norway	No information	No information	No information
Chaetopteridae Audouin & Milne Edwards, 1833	Mesochaetopterus selangora (= Sasekumaria selangora Rullier, 1976)	(Rullier, 1976)	/		Morib, Selangor, Malaysia	Department of Zoology, University of Malaya, Malaysia (UM) Natural History Museum and Institute, Chiba (CBM)	UM/CBM	UM (Paratypes) CBM-ZW 600 – CBM-ZW 605
Chaetopteridae Audouin & Milne Edwards, 1833	Spiochaetopterus costarum	(Claparède, 1869)		/	Mediterranean Sea, Italy	No information	No information	No information
Cirratulidae Ryckholt, 1851	Cirriformia tentaculata	(Montagu, 1808)		/	South coast of Devonshire (United Kingdom EEZ)	No information	No information	No information
Dorvilleidae Chamberlin, 1919	Protodorvillea egena	(Ehlers, 1913)		/	Simonstown, South Africa	Central Marine and Coastal Studies, University of Science, Malaysia (USM)	USM	No information
Eulepethidae Chamberlin, 1919	Grubeulepis malayensis	Nishi, 2001	/		Morib Beach, Selangor, Malaysia	Department of Zoology, University of Malaya (UM) Coastal Museum of Natural History,Katsuura, Chiba (CMNH)	UM/CMNH	CMNH-ZW-248 (Holotype) UM (Paratype)
Eunicidae Berthold, 1827	Marphysa cf. mossambica	(Peters, 1854)				Autsralian Museum, Sydney (AM) Art Gallery of Northern Territory, Australia (NTM)	AM/NTM	No information
Eunicidae Berthold, 1827	Marphysa moribidii (=Marphysa cf. sanguinea sensu Idris et al. 2014)	Idris, Hutchings & Arshad, 2014	/		Morib, Selangor, Malaysia	Autsralian Museum, Sydney (AM) Art Gallery of Northern Territory, Australia (NTM)	AM/NTM	AM W43731 (Holotype) AM W38690 – AM W38692 (Paratypes) NTM W024777 (Paratypes) Other materials examined: AM W38684 – AM W38686, AM W38689, AM W38693 – AM W38695 NTM W024774 – NTM W024776, NTM W024778
Glyceridae Grube, 1850	Glycera alba O.F.	(O.F. Müller, 1776)		/	Norway (no precise locality)	No information	No information	No information
Glyceridae Grube, 1850	Glycera cinnamomea (= Glycera prashadi Fauvel, 1932)	Grube, 1874			Indian Ocean, Sri Lanka	Central Marine and Coastal Studies, University of Science, Malaysia (USM)	USM	No information
Iospilidae Bergström, 1914	Phalacrophorus uniformis	Reibisch, 1895		/	Tropical Atlantic	Singapore Fisheries Research Station? (SFRS?)	SFRS?	No information
Lopadorrhynchidae Claparède, 1870	Lopadorrhynchus brevis	Grube, 1855		/	Mittelmeer, Mediterranean	Singapore Fisheries Research Station? (SFRS?)	SFRS?	No information
Lopadorrhynchidae Claparède, 1870	Maupasia coeca	Viguier, 1886		/	Atlantic Ocean; Algiers Bay	Singapore Fisheries Research Station? (SFRS?)	SFRS?	No information
Lopadorrhynchidae Claparède, 1870	Pelagobia longicirrata	Greeff, 1879		/	Canary Islands	Singapore Fisheries Research Station? (SFRS?)	SFRS?	No information
Lumbrineridae Schmarda, 1861	Gesaneris malaysiae (= Lumbrineris malaysiae Rullier, 1969)	(Rullier, 1969)	/		Port Swettenham (currently known as Port Klang, Selangor)	Muséum National d’Histoire Naturelle, Paris (MNHN) Institut d’Écologie Appliquée, Université Catholique de l’Ouest, Angers (IEA)	MNHN/IEA	MNHN A526UB350 IEA-Y27 IEA-Y27’
Lumbrineridae Schmarda, 1861	Lumbrinerides acuta (=Lumbrineris acuta Verrill, 1875 )	(Verrill, 1875)		/	Rhode Island, U.S.	No information	No information	No information
Nereididae de Blainville, 1818	Dendronereis arborifera	Peters, 1854			Indian Ocean, Mozambique	No information	No information	No information
Nereididae de Blainville, 1818	Namalycastis cf. abiuma	(Grube, 1872)				Autsralian Museum, Sydney (AM) Art Gallery of Northern Territory, Australia (NTM)	AM/NTM	AM W38708 NTM W24685
Nereididae de Blainville, 1818	Namalycastis rhodochorde	Glasby, Miura, Nishi & Junardi, 2007			Kalimantan, Indonesia	Autsralian Museum, Sydney (AM) Art Gallery of Northern Territory, Australia (NTM)	AM/NTM	AM W38709 NTM W24681
Nereididae de Blainville, 1818	Neanthes glandicincta (= Ceratonereis (Composetia) burmensis Monro, 1937)	(Southern, 1921)			Calcutta, India	South China Sea Repository and Reference Centre of Universiti Malaysia Terengganu, Malaysia (UMT) Phuket Marine Biological Centre, Phuket, Thailand (PMBC) National Museum of Nature and Science, Tsukuba, Japan (NSMT)	UMT, PMBC & NSMT	UMTAnn 428 – UMTAnn 432, UMTAnn 445 – UMTAnn 454 PMBC 20732, PMBC 21209, PMBC 21211 – PMBC 21212 NSMT 113250, NSMT 113251
Nereididae de Blainville, 1818	Perinereis aibuhitensis (Grube, 1878)	(Grube, 1878)			Aibuhit, Philippines	South China Sea Repository and Reference Centre of Universiti Malaysia Terengganu, Malaysia (UMT)	UMT	UMTAnn 2188, UMTAnn 2190 – UMTAnn 2191
Nereididae de Blainville, 1818	Perinereis cf. nuntia	(Lamarck, 1818)				Autsralian Museum, Sydney (AM) Art Gallery of Northern Territory, Australia (NTM)	AM/NTM	AM W38710 NTM W24683
Nereididae de Blainville, 1818	Perinereis cultrifera	(Grube, 1840)		/	Gulf of Naples, Italy	No information	No information	No information
Nereididae de Blainville, 1818	Perinereis rhombodonta	Wu, Sun & Yang, 1981			Aotou, Guangdong; Beihai, Beilongwei and Qisha, GuangXi, China	Art Gallery of Northern Territory, Australia (NTM)	NTM	NTM W19273 – NTM W19275
Nereididae de Blainville, 1818	Platynereis bicanaliculata	(Baird, 1863)		/	Vancouver, Canada	No information	No information	No information
Nereididae de Blainville, 1818	Pseudonereis variegata	(Grube & Kröyer in Grube, 1858)		/	Valparaíso, Chile	No information	No information	No information
Oenonidae Kinberg, 1865	Halla okudai	Imajima, 1967		/	Seto Inland Seas, Japan	Autsralian Museum, Sydney (AM) Art Gallery of Northern Territory, Australia (NTM)	AM/NTM	AM W.38706 AM W38707 NTM W024773
Onuphidae Kinberg, 1865	Diopatra claparedii	Grube, 1878			Sungei Buloh, Singapore	Autsralian Museum, Sydney (AM) Art Gallery of Northern Territory, Australia (NTM)	AM/NTM	AM W.38696, AM W.38698, AM W.38700, AM W.38702, AM W.38704, NTM W024764 – NTM W024767, NTM W024769
Onuphidae Kinberg, 1865	Diopatra neapolitana	delle Chiaje, 1841		/	Mediterranean Sea, Gulf of Naples, Italy	Central Marine and Coastal Studies, University of Science, Malaysia (USM)	USM	No information
Orbiniidae Hartman, 1942	Leodamas chevalieri (= Scoloplos (Leodamas) chevalieri)	(Fauvel, 1902)		/	Casamance, Senegal	Central Marine and Coastal Studies, University of Science, Malaysia (USM)	USM	No information
Orbiniidae Hartman, 1942	Naineris kalkudaensis	(De Silva, 1965)			Kalkudah, Sri Lanka	Central Marine and Coastal Studies, University of Science, Malaysia (USM)	USM	No information
Phyllodocidae Örsted, 1843	Plotohelmis capitata	(Greeff, 1876)		/	Algiers, Algeria	Singapore Fisheries Research Station? (SFRS?)	SFRS?	No information
Phyllodocidae Örsted, 1843	Rhynchonereella moebii	(Apstein, 1893)		/	Mediterranean Sea	Singapore Fisheries Research Station? (SFRS?)	SFRS?	No information
Phyllodocidae Örsted, 1843	Vanadis minuta	Treadwell, 1906		/	Pacific Ocean, Hawaii; Hawaiian EEZ	Singapore Fisheries Research Station? (SFRS?)	SFRS?	No information
Pilargidae de Saint-Joseph, 1899	Sigambra ocellata?	(Hartmann-Schröder, 1959)		/	Pacific Ocean, El Salvador	No information	No information	No information
Poecilochaetidae Hannerz, 1956	Poecilochaetus serpens	Allen, 1904		/	Plymouth, England	Central Marine and Coastal Studies, University of Science, Malaysia (USM)	USM	No information
Polynoidae Kinberg, 1856	Drieschia pelagica	Michaelsen, 1892			Indian Ocean, Sri Lanka	Singapore Fisheries Research Station? (SFRS?)	SFRS?	No information
Polynoidae Kinberg, 1856	Gaudichaudius cimex (=Iphione cimex Quatrefages, 1866)	(de Quatrefages, 1866)	/		Straits of Malacca, Malaysia	Muséum National d’Histoire Naturelle, Paris (MNHN)	MNHN	MNHN 186.38a (326)
Polynoidae Kinberg, 1856	Olgalepidonotus kumari (= Lepidonotus kumara Rullier, 1970)	(Rullier, 1970)	/		Port Swettenham (currently known as Port Klang, Selangor, Malaysia)	Muséum National d’Histoire Naturelle, Paris (MNHN)	MNHN	MNHN 1349
Sabellariidae Johnston, 1865	Sabellaria jeramae	Nishi, Matsuo, Capa, Tomioka, Kajihara, Kupriyanova & Polgar, 2015	/		Jeram Beach, Selangor, Malaysia	Autsralian Museum, Sydney (AM) Natural History Museum and Institute, Chiba (CBM) Kitakyushu Museum of Natural History, Kitakyushu, Fukuoka (KMNH) Yokohama National University Museum, Yokohama (YNU-M) Hokkaido University Museum, Sapporo, Hokkaido (ICHUM)	AM/CBM/KMNH/YNU-M/ICHUM	CBM-ZW 1070 (Holotype) CBM-ZW 1071– CBM-ZW 1079 (Paratypes) KMNH IvR 500, KMNH IvR 789 (Paratypes) ICHUM-5058– ICHUM-5077 (Paratypes) AM W.47951 (Paratypes) YNU-M Iv (Non-type materials)
Sabellidae Latreille, 1825	Branchiomma nigromaculatum	(Baird, 1865)		/	Caribbean Sea	Central Marine and Coastal Studies, University of Science, Malaysia (USM)	USM	No information
Sabellidae Latreille, 1825	Caobangia abbotti	Jones, 1974	/		Ranau Sabah, Malaysia	United Stated National Museum (USNM) The Natural History Museum, London, U.K (NHM) Muséum National d’Histoire Naturelle, Paris, France (MNHN) Naturalis Museum, Leiden, The Netherlands (NML)	USNM/NHM/MNHN/NML	USNM 50669, USNM 50644, USNM 50654 – USNM 50660 NHM PO01 1973.122 MNHN 1299 NML 2601
Scalibregmatidae Malmgren, 1867	Parasclerocheilus branchiatus	Fauvel, 1928			Shingle Island, India	Central Marine and Coastal Studies, University of Science, Malaysia (USM)	USM	No information
Sigalionidae Kinberg, 1856	Euthalenessa digitata	(McIntosh, 1885)			Admirality Islands (Bismarck Archipelago, Papua-New	Central Marine and Coastal Studies, University of Science, Malaysia (USM)	USM	No information
Sigalionidae Kinberg, 1856	Pisione oerstedii	Grube, 1857		/	Callao, Valparaiso,	Central Marine and Coastal Studies, University of Science, Malaysia (USM)	USM	No information
Spionidae Grube, 1850	Paraprionospio pinnata	(Ehlers, 1901)		/	Chilean part of the South Pacific Ocean	No information	No information	No information
Spionidae Grube, 1850	Prionospio sp.				-	Central Marine and Coastal Studies, University of Science, Malaysia (USM)	USM	No information
Sternaspidae Carus, 1863	Sternaspis scutata	(Ranzani, 1817)		/	Aegean Sea, in the Eastern Mediterranean.	No information	No information	No information
Syllidae Grube, 1850	Syllis cornuta	Rathke, 1843		/	Atlantic Ocean, Norway	Central Marine and Coastal Studies, University of Science, Malaysia (USM)	USM	No information
Terebellidae Johnston, 1846	Lanice socialis	(Willey, 1905)			Galle, Sri Lanka	Central Marine and Coastal Studies, University of Science, Malaysia (USM)	USM	No information
Tomopteridae Grube, 1850	Tomopteris (Johnstonella) aloysii sabaudiae	Rosa, 1908		/	Pacific ocean, Western Mexico	Singapore Fisheries Research Station? (SFRS?)	SFRS?	No information
Tomopteridae Grube, 1850	Tomopteris (Johnstonella) dunckeri	Rosa, 1908			Indian Ocean, Sri Lanka	Singapore Fisheries Research Station? (SFRS?)	SFRS?	No information
Tomopteridae Grube, 1850	Tomopteris mariana	Greeff, 1885		/	Tropical Atlantic	Singapore Fisheries Research Station? (SFRS?)	SFRS?	No information
Tomopteridae Grube, 1850	Tomopteris nisseni	Rosa, 1908		/	North Atlantic Ocean	Singapore Fisheries Research Station? (SFRS?)	SFRS?	No information
Typhloscolecidae Uljanin, 1878	Typhloscolex muelleri	Busch, 1851		/	Adriatic	Singapore Fisheries Research Station? (SFRS?)	SFRS?	No information

## Sheet: Species excluded from 2013
Species excluded from Idris and Arshad (2013)
Parheteromastus tenuis
Leiochrides australis
Euclymene annandalei
Glycera tesselata
Neanthes willeyi
Dendronereis sp.
