# Supplementary material for: Updated checklist of polychaete species (Annelida) recorded from Malaysia, with remarks on the research history
Source: Biodivers Data J. 2023 Oct 19;11:e110021. doi: 10.3897/BDJ.11.e110021 (PMC10603391; doi:10.3897/BDJ.11.e110021)
Supplement: Supplementary material 2 — Occurrences of species [file bdj-11-e110021-s002.xlsx]

## Sheet: Location and depth
Family	Genus	Name of species	Distribution in Malaysia	Depth range	Habitat	Reference	X	Y
Amphinomidae Savigny in Lamarck, 1818	Notopygos	Notopygos cirratus Horst, 1911	North Ubian Islands, Malaysia	?	unknown habitat	Horst (1911); Fauchald (2007); Salazar-Vallejo et al. (2014)	120.441	6.15253
Aphroditidae Malmgren, 1867	Aphrodita	Aphrodita sondaica Grube, 1875	North Borneo, Malaysia	?	unknown habitat	Grube (1875); Salazar-Vallejo et al. (2014)	117.305	5.73997
Capitellidae Grube, 1862	Notomastus	Notomastus latericeus Sars, 1851	Kuala Terengganu river estuary, Terengganu	?	estuary	Nakao et al. (1989); Sars (1851); Idris and Arshad (2013); García-Garza (2019)
Chaetopteridae Audouin & Milne Edwards, 1833	Mesochaetopterus	Mesochaetopterus selangora (Rullier, 1976)	Morib beach, Selangor	0m	intertidal zone	Rullier (1976); Idris and Arshad (2013); Nishi (1999); Salazar-Vallejo et al. (2014)
Chaetopteridae Audouin & Milne Edwards, 1833	Spiochaetopterus	Spiochaetopterus costarum (Claparède, 1869)	Selangor river estuary	?	estuary	Nakao et al. (1989a)	103.143	5.33999
Cirratulidae Ryckholt, 1851	Cirriformia	Cirriformia tentaculata (Montagu, 1808)	Kuala Terengganu river estuary, Terengganu	?	estuary	Nakao et al. (1989); Montagu (1808); Idris and Arshad (2013)
Dorvilleidae Chamberlin, 1919	Protodorvillea	Protodorvillea egena (Ehlers, 1913)	Teluk Aling, Penang	0m	intertidal zone	Ong (1995); Ehlers (1913); Banse and Hartmann-Schroder (1964); Idris and Arshad (2013)	100.2	5.4675
Eulepethidae Chamberlin, 1919	Grubeulepis	Grubeulepis malayensis Nishi, 2001	Morib beach, Selangor	0m	intertidal zone	Nishi (2001); Idris and Arshad (2013)	100.2	5.4675
Eunicidae Berthold, 1827	Marphysa	Marphysa cf. mossambica (Peters, 1854)	Along west of Peninsular Malaysia	?	intertidal zone	Idris, Hutchings & Arshad (2014); Fauvel (1953)	103.143	5.33999
Eunicidae Berthold, 1827	Marphysa	Marphysa moribidii Idris, Hutchings & Arshad, 2014	Kuala Gula, Perak	0m	intertidal zone	Idris, Hutchings & Arshad (2014)	99.4945	4.19024
Eunicidae Berthold, 1827	Marphysa	Marphysa moribidii Idris, Hutchings & Arshad, 2014	Bt. 4, Port Dickson, Negeri Sembilan	0m	intertidal zone	Idris, Hutchings & Arshad (2014)	101.438	2.75827
Eunicidae Berthold, 1827	Marphysa	Marphysa moribidii Idris, Hutchings & Arshad, 2014	Kg. Sitiawan, Perak	0m	intertidal zone	Idris, Hutchings & Arshad (2014)	100.689	4.2498
Eunicidae Berthold, 1827	Marphysa	Marphysa moribidii Idris, Hutchings & Arshad, 2014	Kg. Terubong Laut, Perak	0m	intertidal zone	Idris, Hutchings & Arshad (2014)	100.656	4.5659
Eunicidae Berthold, 1827	Marphysa	Marphysa moribidii Idris, Hutchings & Arshad, 2014	Kuala Lukut, Negeri Sembilan	0m	intertidal zone	Idris, Hutchings & Arshad (2014)	100.414	5.6392
Eunicidae Berthold, 1827	Marphysa	Marphysa moribidii Idris, Hutchings & Arshad, 2014	Morib mangrove, Selangor	0m	intertidal zone	Idris, Hutchings & Arshad (2014)	103.622	1.3956
Eunicidae Berthold, 1827	Marphysa	Marphysa moribidii Idris, Hutchings & Arshad, 2014	Sg. Merbuk estuary, Kedah	0m	intertidal zone	Idris, Hutchings & Arshad (2014)	100.509	4.9285
Eunicidae Berthold, 1827	Marphysa	Marphysa moribidii Idris, Hutchings & Arshad, 2014	Tg, Kupang, Johor	0m	intertidal zone	Idris, Hutchings & Arshad (2014)	103.143	5.33999
Glyceridae Grube, 1850	Glycera	Glycera alba (O.F. Müller, 1776)	Kuala Terengganu river estuary, Terengganu; Selangor river estuary	?	estuary	Nakao et al. (1989a); Nakao et al. (1989b); Böggemann (2002); Idris and Arshad (2013)	101.835	2.5034
Glyceridae Grube, 1850	Glycera	Glycera cinnamomea Grube, 1874	Teluk Aling, Penang	0m	intertidal zone	Ong (1995); Grube (1874); Fauchald (2007); Idris and Arshad (2013)
Iospilidae Bergström, 1914	Phalacrophorus	Phalacrophorus uniformis Reibisch, 1895	Straits of Malacca	~ 30m	subtidal zone	Dales (1959); Rezai et al. (2002); Fauchald (2007); Idris and Arshad (2013)	99.4945	4.19024
Lopadorrhynchidae Claparède, 1870	Lopadorrhynchus	Lopadorrhynchus brevis Grube, 1855	Straits of Malacca	~ 30m	subtidal zone	Dales (1959); Rezai et al. (2002) ; Wehe and Fiege (2002); Idris and Arshad (2013); Faulwetter (2017)	99.4945	4.19024
Lopadorrhynchidae Claparède, 1870	Maupasia	Maupasia coeca Viguier, 1886	Straits of Malacca	~ 30m	subtidal zone	Dales (1959); Rezai et al. (2002); Idris and Arshad (2013)	99.4945	4.19024
Lopadorrhynchidae Claparède, 1870	Pelagobia	Pelagobia longicirrata Greeff, 1879	Straits of Malacca	~ 30m	subtidal zone	Dales (1959); Rezai et al. (2002); Idris and Arshad (2013)	99.4945	4.19024
Lumbrineridae Schmarda, 1861	Gesaneris	Gesaneris malaysiae (Rullier, 1969)	Kapar mangrove forest, Klang, Selangor; Kuala Lumpur	0m	intertidal zone	Rullier (1969); Sasekumar (1974); Carrera-Parra (2006a); Idris and Arshad (2013); Salazar-Vallejo et al. (2014)
Lumbrineridae Schmarda, 1861	Lumbrinerides	Lumbrinerides acuta (Verrill, 1875)	Kuala Terengganu river estuary, Terengganu	?	estuary	Nakao et al. (1989); Idris and Arshad (2013)	101.364	2.99752
Nereididae de Blainville, 1818	Dendronereides	Dendronereis arborifera Peters, 1854	Sungai Selangor estuary	?	estuary	Nakao et al. (1989a)
Nereididae de Blainville, 1818	Namalycastis	Namalycastis cf. abiuma (Grube, 1872)	Pekan, Pahang	0m	intertidal zone	Idris et al. (2012)	102.54	2.04136
Nereididae de Blainville, 1818	Namalycastis	Namalycastis rhodochorde Glasby, Miura, Nishi & Junardi, 2007	Kota Kinabalu Wetland Centre, Kota Kinabalu, Sabah	0m	intertidal zone	Idris et al. (2012); Glasby et al. (2007); Idris and Arshad (2013)	102.781	5.63681
Nereididae de Blainville, 1818	Namalycastis	Namalycastis rhodochorde Glasby, Miura, Nishi & Junardi, 2007	Muar, Johor	0m	intertidal zone	Idris et al. (2012); Glasby et al. (2007); Idris and Arshad (2013)	102.772	5.644
Nereididae de Blainville, 1818	Namalycastis	Namalycastis rhodochorde Glasby, Miura, Nishi & Junardi, 2007	Muar, Johor	0m	intertidal zone	Idris et al. (2012); Glasby et al. (2007); Idris and Arshad (2013)	102.179	6.21389
Nereididae de Blainville, 1818	Namalycastis	Namalycastis rhodochorde Glasby, Miura, Nishi & Junardi, 2007	Batu Pahat, Johor (local bait digger)	0m	unknown habitat	Idris et al. (2012); Glasby et al. (2007); Idris and Arshad (2013)	103.173	5.28444
Nereididae de Blainville, 1818	Namalycastis	Namalycastis rhodochorde Glasby, Miura, Nishi & Junardi, 2007	Kedah/Penang (bait shop)	0m	unknown habitat	Idris et al. (2012); Glasby et al. (2007); Idris and Arshad (2013)	102.176	6.21278
Nereididae de Blainville, 1818	Neanthes	Neanthes glandicincta (Southern, 1921)	Kuala Ibai, Terengganu	0m	estuary	Ibrahim et al. (2019); Fauchald (2007); Azmi et al. (2021)	102.175	6.20083
Nereididae de Blainville, 1818	Neanthes	Neanthes glandicincta (Southern, 1921)	Setiu Lagoon, Terengganu	0m	estuary	Ibrahim et al. (2019); Fauchald (2007); Azmi et al. (2021)
Nereididae de Blainville, 1818	Neanthes	Neanthes glandicincta (Southern, 1921)	Setiu Lagoon, Terengganu (Muara Kuala Setiu)	0m	estuary	Ibrahim et al. (2019); Fauchald (2007); Azmi et al. (2021)	103.143	5.33999
Nereididae de Blainville, 1818	Neanthes	Neanthes glandicincta (Southern, 1921)	Setiu Lagoon, Terengganu (northwest of Terrapuri Heritage Village, Penarik)	0m	estuary	Ibrahim et al. (2019); Fauchald (2007); Azmi et al. (2021)	102.007	2.36669
Nereididae de Blainville, 1818	Neanthes	Neanthes glandicincta (Southern, 1921)	Tumpat, Kelantan Delta, Kelantan (around jetty)	0m	estuary	Ibrahim et al. (2019); Fauchald (2007); Azmi et al. (2021)	100.411	5.6358
Nereididae de Blainville, 1818	Neanthes	Neanthes glandicincta (Southern, 1921)	Tumpat, Kelantan Delta, Kelantan (mangrove forest)	0m	estuary	Ibrahim et al. (2019); Fauchald (2007); Azmi et al. (2021)	101.22	3.32781
Nereididae de Blainville, 1818	Neanthes	Neanthes glandicincta (Southern, 1921)	Tumpat, Kelantan Delta, Kelantan (mouth of Sungai Mak Neralang)	0m	estuary	Ibrahim et al. (2019); Fauchald (2007); Azmi et al. (2021)	116.087	5.98556
Nereididae de Blainville, 1818	Neanthes	Neanthes glandicincta (Southern, 1921)	Kuala Ibai, Terengganu	0m	intertidal zone	Ibrahim et al. (2019); Fauchald (2007); Azmi et al. (2021)	101.364	2.99752
Nereididae de Blainville, 1818	Perinereis	Perinereis aibuhitensis	Setiu Wetands, Terengganu	0m	estuary	Ibrahim et al. (2017)
Nereididae de Blainville, 1818	Perinereis	Perinereis cf. nuntia (Lamarck, 1818)	Batu 4, Port Dickson, Negeri Sembilan	0m	intertidal zone	Idris et al. (2012)	101.835	2.50335
Nereididae de Blainville, 1818	Perinereis	Perinereis cultrifera Grube, (1840)	Pulau Aur, Johor	0m	intertidal zone	Chuang (1961); Idris and Arshad (2013)	104.525	2.4442
Nereididae de Blainville, 1818	Perinereis	Perinereis rhombodonta Wu, Sun & Yang, 1981	Blue Lagoon, Port Dickson, Negeri Sembilan	0m	intertidal zone	Glasby and Hsieh (2006); Wu, Sun and Yang (1981); Idris and Arshad (2013)	103.457	3.49424
Nereididae de Blainville, 1818	Platynereis	Platynereis bicanaliculata (Baird, 1863)	Kuala Terengganu river estuary, Terengganu	?	estuary	Nakao et al. (1989); Idris and Arshad (2013)	102.922	1.84193
Nereididae de Blainville, 1818	Pseudonereis	Pseudonereis variegata (Grube & Kröyer in Grube, 1857)	Pulau Aur, Johor	?	unknown habitat	Chuang (1961); Idris and Arshad (2013)	103.143	5.33999
Oenonidae Kinberg, 1865	Halla	Halla okudai Imajima, 1967	Malacca	0m	intertidal zone	Okuda (1933); Idris and Arshad (2013)	102.252	2.23738
Onuphidae Kinberg, 1865	Diopatra	Diopatra claparedii Grube, 1878	Along mudflats on the west coast of Peninsular Malaysia (Straits of Malacca)	?	intertidal zone	Paxton (2002); Tan and Chou (1996); Idris and Arshad (2013);	99.4945	4.19024
Onuphidae Kinberg, 1865	Diopatra	Diopatra neapolitana delle Chiaje, 1841	Teluk Aling, Penang	0m	intertidal zone	Ong (1995); Idris and Arshad (2013); Paxton and Arias (2017)	100.2	5.4675
Orbiniidae Hartman, 1942	Leodamas	Leodamas chevalieri (Fauvel, 1902)	Teluk Aling, Penang	0m	intertidal zone	Ong (1995); Idris and Arshad (2013)	100.2	5.4675
Orbiniidae Hartman, 1942	Naineris	Naineris kalkudaensis (De Silva, 1965)	Teluk Aling, Penang	0m	intertidal zone	Ong (1995); Idris and Arshad (2013)	100.2	5.4675
Phyllodocidae Örsted, 1843	Plotohelmis	Plotohelmis capitata (Greeff, 1876)	Straits of Malacca	~ 30m	subtidal zone	Dales (1959); Rezai et al. (2002); Day J.H. (1976); Idris and Arshad (2013)	99.4945	4.19024
Phyllodocidae Örsted, 1843	Rhynchonereella	Rhynchonereella moebii (Apstein, 1893)	Straits of Malacca	~ 30m	subtidal zone	Dales (1959); Rezai et al. (2002); Idris and Arshad (2013)	99.4945	4.19024
Phyllodocidae Örsted, 1843	Vanadis	Vanadis minuta Treadwell, 1906	Straits of Malacca	~ 30m	subtidal zone	Dales (1959); Rezai et al. (2002); Idris and Arshad (2013)	99.4945	4.19024
Pilargidae de Saint-Joseph, 1899	Sigambra	Sigambra ocellata? (Hartmann-Schröder, 1959)	Selangor river estuary	?	estuary	Nakao et al. (1989a)
Poecilochaetidae Hannerz, 1956	Poecilochaetus	Poecilochaetus serpens Allen, 1904	Teluk Aling, Penang	0m	intertidal zone	Ong (1995); Allen (1904); Ong (1995); Fauchald (2007); Idris and Arshad (2013)	103.143	5.33999
Polynoidae Kinberg, 1856	Drieschia	Drieschia pelagica Michaelsen, 1892	Straits of Malacca	~ 30m	subtidal zone	Dales (1959); Rezai et al. (2002); Idris and Arshad (2013)	100.2	5.4675
Polynoidae Kinberg, 1856	Gaudichaudius	Gaudichaudius cimex (de Quatrefages, 1866)	Straits of Malacca	~ 30m	subtidal zone	Quatrefages (1866); Pettibone (1986b); Solis-Weiss et al. (2004); Fauchald (2007); Idris and Arshad (2013); Salazar-Vallejo (2014)	99.4945	4.19024
Polynoidae Kinberg, 1856	Olgalepidonotus	Olgalepidonotus kumari (Rullier, 1970)	Kapar mangrove forest, Klang and Port Klang, Selangor	0m	intertidal zone	Rullier (1970); Sasekumar (1974); Pettibone (1995); Idris and Arshad (2013); Salazar-Vallejo et al. (2014)	99.4945	4.19024
Sabellariidae Johnston, 1865	Sabellaria	Sabellaria jeramae Nishi, Matsuo, Capa, Tomioka, Kajihara, Kupriyanova & Polgar, 2015	Jeram, Selangor	0m	intertidal zone	Nishi et al. (2015); Fauchald (2007)	100.2	5.4675
Sabellidae Latreille, 1825	Branchiomma	Branchiomma nigromaculatum (Baird, 1865)	Teluk Aling, Penang	0m	intertidal zone	Ong (1995); Fauchald (2007); Idris and Arshad (2013)	112.608	2.91775
Sabellidae Latreille, 1825	Caobangia	Caobangia abbotti Jones, 1974	Sarawak	?	freshwater	Jones (1974); Idris and Arshad (2013); Salazar-Vallejo et al. (2014)	117.305	5.73997
Sabellidae Latreille, 1825	Caobangia	Caobangia abbotti Jones, 1974	Sabah	?	freshwater	Jones (1974); Idris and Arshad (2013); Salazar-Vallejo et al. (2014)	101.304	3.22417
Scalibregmatidae Malmgren, 1867	Parasclerocheilus	Parasclerocheilus branchiatus Fauvel, 1928	Teluk Aling, Penang	0m	intertidal zone	Ong (1995); Fauchald (2007); Idris and Arshad (2013)	100.2	5.4675
Sigalionidae Kinberg, 1856	Euthalenessa	Euthalenessa digitata (McIntosh, 1885)	Teluk Aling, Penang	0m	intertidal zone	Ong (1995); Wehe and Feige (2002); Idris and Arshad (2013)	101.364	2.99752
Sigalionidae Kinberg, 1856	Pisione	Pisione oerstedii Grube, 1857	Teluk Aling, Penang	0m	intertidal zone	Ong (1995); Idris and Arshad (2013); Diana (2015)	100.2	5.4675
Spionidae Grube, 1850	Paraprionospio	Paraprionospio pinnata (Ehlers, 1901)	Kuala Terengganu river estuary; Selangor river estuary	?	estuary	Nakao et al. (1989); Nakao et al. (1989a); Idris and Arshad (2013)
Spionidae Grube, 1850	Prionospio	Prionospio sp.	Teluk Aling, Penang	0m	intertidal zone	Ong (1995); Idris and Arshad (2013)	103.143	5.33999
Sternaspidae Carus, 1863	Sternaspis	Sternaspis scutata (Ranzani, 1817)	Kuala Terengganu river estuary; Selangor river estuary	?	estuary	Nakao et al. (1989a); Idris and Arshad (2013)
Syllidae Grube, 1850	Syllis	Syllis cornuta Rathke, 1843	Teluk Aling, Penang	0m	intertidal zone	Ong (1995); Fauchald (2007); Idris and Arshad (2013)	100.2	5.4675
Terebellidae Johnston, 1846	Lanice	Lanice socialis (Willey, 1905)	Teluk Aling, Penang	0m	intertidal zone	Ong (1995); Willey (1905); Idris and Arshad (2013)	103.143	5.33999
Tomopteridae Grube, 1850	Tomopteris	Tomopteris (Johnstonella) aloysii sabaudiae Rosa, 1908	Straits of Malacca	~ 30m	subtidal zone	Dales (1959); Rezai et al. (2002); Fauchald (2007); Idris and Arshad (2013)	99.4945	4.19024
Tomopteridae Grube, 1850	Tomopteris	Tomopteris (Johnstonella) dunckeri Rosa, 1908	Straits of Malacca	~ 30m	subtidal zone	Dales (1959); Rezai et al. (2002); Fauchald (2007); Idris and Arshad (2013)	99.4945	4.19024
Tomopteridae Grube, 1850	Tomopteris	Tomopteris mariana Greeff, 1885	Straits of Malacca	~ 30m	subtidal zone	Dales (1959); Rezai et al. (2002); Fauchald (2007); Idris and Arshad (2013)	99.4945	4.19024
Tomopteridae Grube, 1850	Tomopteris	Tomopteris nisseni Rosa, 1908	Straits of Malacca	~ 30m	subtidal zone	Dales (1959); Rezai et al. (2002); Fauchald (2007); Idris and Arshad (2013)	99.4945	4.19024
Typhloscolecidae Uljanin, 1878	Typhloscolex	Typhloscolex muelleri Busch, 1851	Straits of Malacca	~ 30m	subtidal zone	Dales (1959); Rezai et al. (2002); Busch (1851); Fauchald (2007); Idris and Arshad (2013)	99.4945	4.19024
